# Supplementary material for: Investigating the spatial effects of zonal factors on road traffic speed variability during peak hour
Source: PLoS One. 2026 Jan 8;21(1):e0340583. doi: 10.1371/journal.pone.0340583 (PMC12782407; doi:10.1371/journal.pone.0340583)
Supplement: S1 File — (XLSX) [file pone.0340583.s001.xlsx]

## Sheet: Sheet1
Zone IDs	MPH (CoV)	EPH (CoV)
47	35.7788	37.0298
48	43.9834	44.8581
49	33.0056	35.1841
50	27.1768	26.4871
51	44.6868	49.6577
52	35.2578	33.1531
53	45.3083	49.5011
55	39.6888	43.5599
58	49.0246	49.0623
59	41.5142	41.6798
60	36.2654	39.8347
61	42.5424	46.8988
62	43.0362	45.0987
63	41.8194	37.3478
64	38.448	34.0764
66	43.3156	45.1686
67	35.4514	36.4693
68	33.851	38.451
69	40.2726	43.5551
70	47.678	48.4756
71	35.2699	41.8131
72	43.4848	48.5139
73	45.0383	43.7111
74	32.9765	28.2665
75	38.6231	35.79
76	67.2756	53.4366
77	45.6483	35.6904
78	22.4749	23.4822
79	39.3874	42.0906
80	31.3951	24.2057
81	41.7269	38.3981
82	41.189	28.3835
83	46.2306	36.8209
84	44.1961	39.4068
85	38.1042	37.8292
86	27.6138	37.2765
87	23.3854	23.9884
88	43.8656	31.4004
89	41.1095	34.1436
90	54.7392	38.8317
92	24.2923	24.4143
93	33.0962	30.766
142	51.895	47.0063
143	38.1816	44.093
157	44.8923	45.9578
158	36.9178	35.9342
159	29.9676	27.6694
160	32.9666	33.9565
161	46.8129	45.6645
162	22.9716	27.0227
163	30.6439	44.5308
164	23.2484	25.8777
172	57.4683	45.5411
177	36.3512	30.5878
178	40.038	37.4289
179	49.057	37.8044
180	41.5247	40.8544
183	34.7186	34.0391
184	31.526	31.6066
192	15.247	14.8127
193	32.9321	35.1684
194	12.4856	12.6019
196	24.3301	22.2472
200	56.7152	48.793
