# Supplementary material for: Investigating the spatial effects of zonal factors on road traffic speed variability during peak hour
Source: PLoS One. 2026 Jan 8;21(1):e0340583. doi: 10.1371/journal.pone.0340583 (PMC12782407; doi:10.1371/journal.pone.0340583)
Supplement: S2 File — (XLSX) [file pone.0340583.s002.xlsx]

## Sheet: Sheet1
Zone IDs	MPH	EPH	Node Density	Meshedness coefficient	Completeness	Prop of nodes connected to 1link	Prop of nodes connected to morethan 4 links(4 or 5 or 6) links	Entropy of Road	Bus Stop Density	Entropy of Landuse	Commercial Prop	Education Prop	Parkland Prop	Residential Prop	Average monthly household Income	Average vehicle ownership per dweling	Average age	MtoF ratio	Population Density	Vehicle Density	Average no of persons in household	Proportion of public transport users Final	Proportion of private motor vehicle users Final	Proportion of trips by other modes Final	Fac_1	Fac_2	Fac_3	Fac_4	Fac_5	Fac_6
47	35.7788	37.0298	14.7267	0.531532	0.00434783	0.189655	0.103448	0.582832	0.51	0.505656	0.327753	0	0.0211574	0.259341	2646.32	1.36538	34.3761	0.833333	128.478	72.1102	2.05288	0	0.858268	0.141732	-1.76338	0.49917	0.94848	-1.42522	0.40982	1.08026
48	43.9834	44.8581	54.5102	0.327913	0.00199059	0.117647	0.13369	0.541326	1.75	0.534144	0.0173233	0.00762152	0.282685	0.479704	2765.93	1.61586	37.0683	0.980899	3778.7	2209.56	2.57793	0.061708	0.836364	0.101928	-1.02344	0.59892	-0.25767	0.41861	0.74899	-0.26137
49	33.0056	35.1841	83.3596	0.440777	0.00110305	0.0961538	0.188462	0.517068	3.85	0.476543	0.0360204	0.0357776	0.278229	0.579802	2395.85	1.36942	38.0449	0.970109	4733.54	2457.83	2.43495	0.0943729	0.786021	0.119606	-0.64461	0.45497	-0.58013	0.42452	1.50059	-0.24164
50	27.1768	26.4871	19.2567	0.514563	0.00485175	0.0925926	0.166667	0.405458	0.71	0.183602	0	0	0.150028	0	0	1	64.5	1.25	3.20945	1.06982	1	0	1	0	-2.05312	1.67844	1.38976	-4.49639	1.24834	0.2337
51	44.6868	49.6577	11.5593	0.452736	0.00277958	0.038835	0.116505	0.595695	1.35	0.26146	0.28987	0	0	0	0	0	19	2.16667	2.1323	0	0	0	0.428571	0.571429	-1.9123	-2.25989	3.88734	-2.80673	-1.1542	-1.519
52	35.2578	33.1531	48.4712	0.427609	0.0019751	0.0860927	0.0662252	0.476994	4.49	0.411375	0.00670847	0.0109794	0.551235	0.371551	2137.77	1.24419	41.589	0.995757	2868.79	1339.54	2.4749	0.140604	0.729742	0.129654	-1.17397	-0.20167	-0.53262	-0.06119	0.30466	-0.2029
53	45.3083	49.5011	89.8203	0.38674	0.00117695	0.0912409	0.218978	0.657859	4.26	0.538654	0.0583469	0.0273553	0.0644484	0.552598	2608.5	1.17831	33.5653	1.04832	7073.84	3073.89	2.49907	0.263477	0.572669	0.163854	-0.15591	0.11548	-0.07272	1.15208	1.90074	-0.31308
55	39.6888	43.5599	63.0523	0.322245	0.00154568	0.144033	0.197531	0.73875	1.56	0.651184	0.0715248	0.0201673	0.231263	0.351074	2913.94	1.24539	37.6045	1.05789	2149.23	1015.32	2.47007	0.200436	0.63671	0.162854	-1.24841	0.1127	0.58368	1.57593	1.22556	0.00423
58	49.0246	49.0623	206.526	0.432665	0.00166038	0.135593	0.186441	0.699406	21	0.400941	0.194434	0.041756	0	0.698807	3171.93	0.66321	40.5601	1.37411	12388	4103.68	1.67632	0.205607	0.343356	0.451036	1.60428	-0.61002	1.57089	0.06471	-0.22839	-0.05591
59	41.5142	41.6798	61.8042	0.395085	0.00118588	0.157303	0.172285	0.635065	7.41	0.562553	0.10749	0.0126189	0.12987	0.385757	3197.31	0.970241	35.925	1.07013	4427.68	1999.96	2.01046	0.194848	0.553685	0.251466	-0.53944	-0.38145	0.68561	1.14854	0.47342	-0.15444
60	36.2654	39.8347	142.945	0.281776	0.00125749	0.118541	0.145897	0.45931	17.81	0.388336	0.101821	0.0419099	0.140698	0.713665	2852.7	0.89111	39.092	0.947444	8806.52	3601.86	1.92315	0.174947	0.515856	0.309197	1.02096	-0.56493	0.00713	0.21079	-0.65382	-0.23705
61	42.5424	46.8988	135.93	0.351145	0.00176795	0.201005	0.130653	0.56892	10.25	0.503099	0.0760518	0.0219934	0.114068	0.602076	3023.6	0.610557	43.3981	1.15943	12425.7	4140.06	1.50412	0.219889	0.343877	0.436235	1.0028	-0.73697	1.30003	0.27576	-0.9445	-0.21271
62	43.0362	45.0987	192.971	0.33996	0.00141621	0.133858	0.19685	0.62665	13.68	0.32826	0.135133	0.0157	0.0873332	0.761834	3068.12	0.631001	39.4436	1.39289	12025.7	3664.93	1.77515	0.245322	0.326106	0.428571	1.42599	-0.64154	1.33728	0.3423	-0.24226	-0.95007
63	41.8194	37.3478	91.2062	0.527687	0.00155732	0.108974	0.185897	0.602439	13.45	0.580349	0.0619645	0.438196	0.107239	0.336154	3091.51	1.00762	33.3305	1.03891	4870.76	1701.35	2.11805	0.191925	0.461283	0.346792	-0.02763	-0.16413	-0.33533	-0.36652	0.53332	5.93217
64	38.448	34.0764	215.569	0.430769	0.00300246	0.03	0.11	0.637004	15.09	0.354187	0.0367983	0.0373046	0	0.712323	2387.15	0.478758	31.423	1.02701	16827.3	3789.7	1.77231	0.326726	0.292839	0.380435	1.82225	-1.32772	-0.0389	-0.81409	0.19777	0.22625
66	43.3156	45.1686	136.546	0.333333	0.00292142	0.141732	0.204724	0.586299	13.98	0.345725	0.337564	0.00243497	0	0.623699	2849.54	0.915436	39.5009	1.01979	13609.5	5400.57	2.05764	0.159857	0.438715	0.401428	1.26337	-0.15988	1.16128	-0.44401	0.16409	-0.51808
67	35.4514	36.4693	108.31	0.443526	0.00155943	0.146739	0.217391	0.628265	6.48	0.389063	0.254514	0.0183339	0.033696	0.668896	2855.84	0.786771	39.9574	1.17953	8046.74	2786.63	1.92721	0.249075	0.431532	0.319393	0.373	-0.1596	1.13944	0.38355	0.88075	-0.49687
68	33.851	38.451	83.4125	0.412639	0.0022547	0.0729927	0.19708	0.397298	6.7	0.365876	0.0604108	0.0247056	0.0224203	0.748209	2797.6	1.18014	34.5744	1.01972	7483.99	3733.47	2.19833	0.144306	0.680955	0.174738	0.35951	0.54362	-0.41362	-0.66032	1.20468	-0.32608
69	40.2726	43.5551	86.55	0.395644	0.00113688	0.0647482	0.219424	0.715053	21.79	0.499363	0.53285	0.0139219	0.291952	0.123635	3059.92	0.622656	41.4206	1.12892	2493.45	734.119	1.77247	0.233796	0.274306	0.491898	-0.56297	-1.60429	2.06614	1.46592	0.2094	-0.23114
70	47.678	48.4756	96.1636	0.665025	0.00184377	0.0961538	0.307692	0.773151	23.12	0.443803	0.543461	0	0.0362253	0.339328	2510.97	0.472626	33.5585	1.00161	18437.5	3216.86	2.30698	0.395254	0.1847	0.420046	0.83996	-1.19058	1.19208	0.96247	2.64015	-0.09672
71	35.2699	41.8131	132.518	0.545455	0.00326711	0.148649	0.162162	0.64541	16.12	0.457218	0.378884	0.169369	0	0.447219	2438.25	0.621473	33.6731	1.03266	13264.4	3037.18	2.06703	0.305492	0.278032	0.416476	0.90592	-0.83756	1.02353	-0.79712	0.34101	2.5897
72	43.4848	48.5139	127.893	0.445614	0.00198169	0.131034	0.193103	0.641534	12.35	0.252834	0.116699	0.00790473	0.0447744	0.830622	2633.47	0.760097	37.1421	1.17414	14447.5	5278.89	1.8476	0.213456	0.516225	0.270319	1.36243	-0.15789	0.29737	-0.46493	0.77967	-0.85848
73	45.0383	43.7111	140.391	0.447964	0.00255021	0.0973451	0.265487	0.553482	22.36	0.445498	0.124935	0	0.0514105	0.62627	2666.64	0.875251	31.682	1.05702	15686.5	6494.02	1.97079	0.231572	0.578929	0.189499	1.46569	-0.07909	-0.21808	-0.29536	1.68241	-0.47383
74	32.9765	28.2665	89.0055	0.296128	0.00180708	0.189189	0.0675676	0.411137	12.43	0.251215	0.00190278	0.0171444	0.187063	0.79389	3122.85	1.25007	37.8249	0.947159	7638.03	3793.96	2.28597	0.141489	0.67433	0.184182	0.76137	0.03528	-0.51092	-0.3181	-1.20468	-0.39483
75	38.6231	35.79	112.639	0.315118	0.00137707	0.108303	0.216606	0.465398	18.71	0.249661	0.00884902	0.0105313	0.178918	0.801701	3130.12	1.15927	36.0888	0.96769	8419.89	3972.06	2.22914	0.151685	0.660878	0.187436	0.95705	0.10285	-0.76937	0.08296	0.44296	-0.8741
76	67.2756	53.4366	108.58	0.3407	0.00130909	0.149635	0.131387	0.620319	17.44	0.469344	0.0634036	0.0479006	0.208258	0.642134	3039.44	1.06946	39.4298	0.914246	7023.62	2959	2.24933	0.217908	0.548537	0.233555	0.47507	-0.41662	-0.15077	0.81533	-0.19008	0.32317
77	45.6483	35.6904	12.13	0.6	0.0029304	0	0.0833333	0.577858	4.04	0.14976	0	0	0.890802	0	0	0	0	0	0	0	0	0	0	0	-2.10657	-5.5801	-4.13918	-1.44462	0.03791	-0.49262
78	22.4749	23.4822	78.169	0.355401	0.00240282	0.178082	0.143836	0.341472	24.63	0.185192	0	0.0195482	0.103311	0.877141	3056.72	1.62352	39.0828	0.93012	5959.58	3518.67	2.57817	0.0696609	0.81439	0.115949	0.88764	0.93891	-0.85806	-1.17317	-0.51638	0.01007
79	39.3874	42.0906	95.5831	0.360679	0.000958303	0.126404	0.157303	0.675867	11.01	0.525506	0.198005	0.0293711	0.388019	0.375681	3266.71	1.09329	39.8334	0.920701	3973.41	1894.21	2.06867	0.153214	0.535357	0.311429	-0.50545	-0.80941	0.41051	1.51743	0.09847	-0.07468
80	31.3951	24.2057	45.7806	0.288172	0.00174002	0.153191	0.0425532	0.448901	19.29	0.37657	0.0100424	0.0414292	0.380615	0.567913	3218.6	1.715	42.5882	0.907739	2324.29	1396.21	2.58785	0.06875	0.779808	0.151442	-0.38591	0.20529	-0.52403	0.08766	-1.31016	0.49579
81	41.7269	38.3981	161.665	0.334963	0.00176462	0.144928	0.0966184	0.469115	19.52	0.166214	0.010141	0.0156945	0.0675649	0.9066	3217.93	1.2176	43.2569	0.815879	5823.05	2906.06	2.17664	0.155071	0.627829	0.2171	1.32747	0.07145	-0.63266	-0.58207	-0.9794	-0.18615
82	41.189	28.3835	63.3889	0.296203	0.00200924	0.13	0.065	0.415805	23.77	0.165484	0.00036862	0.0408884	0.0537259	0.905017	3208.37	1.53271	41.1351	0.897567	4573.83	2702.9	2.38213	0.100935	0.752897	0.146168	0.83568	0.49681	-0.78438	-0.98436	-1.20588	0.24773
83	46.2306	36.8209	116.113	0.285714	0.00228414	0.176796	0.0718232	0.470771	26.3	0.333734	0.10592	0.0245349	0.100285	0.768318	3164.79	1.15746	44.9333	0.822625	6387.49	3385.88	1.95352	0.148282	0.637131	0.214587	1.10351	-0.09786	-0.06175	-0.57575	-1.60897	0.37947
84	44.1961	39.4068	69.2575	0.398892	0.00172723	0.114754	0.153005	0.711818	9.08	0.441951	0.00572563	0.177666	0.266372	0.550237	2712.9	1.21035	36.6969	1.00152	4472.22	1955.48	2.25302	0.18696	0.620974	0.192066	-0.35329	-0.06668	-0.46172	0.18695	0.65223	2.00236
85	38.1042	37.8292	98.3181	0.442455	0.00145023	0.0555556	0.222222	0.470102	18.87	0.0294863	0.00369811	0.0040039	0.00249222	0.989806	2584.46	1.19555	37.5927	1.03973	6755.65	2990.26	2.47126	0.165394	0.643448	0.191158	1.06545	0.51204	-0.90081	-0.91507	1.15801	-1.0368
86	27.6138	37.2765	83.3693	0.37037	0.00224235	0.13245	0.139073	0.383723	2.76	0.173686	0	0.0277532	0.0786217	0.893625	2854.5	1.53492	42.2271	0.93958	5405.75	3021.17	2.55192	0.0962072	0.802035	0.101758	0.31003	1.23668	-0.73176	-1.05606	0.46485	-0.34512
87	23.3854	23.9884	90.0624	0.324251	0.00201928	0.139785	0.166667	0.453319	2.91	0.301682	0.0151455	0.0363733	0.179735	0.768746	2605.09	1.29509	40.5915	0.916825	5367.43	2809.37	2.28684	0.0879451	0.790648	0.121407	-0.02538	0.73131	-0.52946	-0.51998	0.47997	-0.30815
88	43.8656	31.4004	63.0251	0.521739	0.00191565	0.0465116	0.286822	0.475215	1.47	0.367761	0.0061374	0.0352552	0.298498	0.647461	2623.96	1.31776	39.2918	0.950475	4810.43	2425.25	2.48467	0.14005	0.709448	0.150502	-0.554	0.82859	-0.91685	-0.1138	2.83585	-0.27962
89	41.1095	34.1436	91.9238	0.373219	0.00188248	0.11236	0.101124	0.473445	29.95	0.247327	0.0436408	0.0318626	0.026431	0.868374	2961.67	1.19725	39.1795	0.882462	8370.23	4137.6	2.21664	0.141915	0.625	0.233085	1.39849	-0.07669	-0.65924	-0.77371	-0.74278	0.19244
90	54.7392	38.8317	70.2706	0.360341	0.00144848	0.130802	0.151899	0.601942	11.56	0.455919	0.277793	0.0533187	0.0121892	0.604332	2944.97	1.14139	38.2851	0.899031	3775.34	1680.27	2.2627	0.155084	0.564533	0.280383	-0.15351	-0.14186	0.58564	0.52012	0.11461	0.42243
92	24.2923	24.4143	26.6577	0.291196	0.001813	0.111607	0.116071	0.526169	0	0.346887	0	0.0103212	0.628392	0.335947	2747.49	1.63904	43.4463	1.16096	1262.19	675.487	2.50467	0.049951	0.864349	0.0857003	-1.70018	0.47543	-0.12027	0.30763	0.25509	-0.70213
93	33.0962	30.766	76.4426	0.361702	0.00130918	0.130268	0.191571	0.422225	2.05	0.315466	0.00625002	0.0379485	0.124149	0.792388	2617.61	1.65573	40.4913	0.938719	3928.74	2203.07	2.74035	0.063724	0.844887	0.0913895	-0.31138	1.26977	-0.69805	-0.11954	1.10049	-0.36452
142	51.895	47.0063	101.829	0.249657	0.00122433	0.13079	0.122616	0.60317	6.1	0.687145	0.0347622	0.0342212	0.0818266	0.457398	3178.89	1.2923	39.4853	0.912021	3835.11	1989.69	2.3255	0.110968	0.714839	0.174194	-0.53543	0.18108	0.28486	1.2243	0.05936	0.27742
143	38.1816	44.093	112.184	0.279635	0.00251863	0.167665	0.197605	0.471059	9.4	0.273628	0.0311471	0.0164546	0.080983	0.8413	3168.88	1.29089	38.9568	0.916109	6352.16	3255.35	2.28066	0.122577	0.677309	0.200114	0.65212	0.63675	-0.2427	-0.47784	0.07773	-0.38129
157	44.8923	45.9578	48.5808	0.26454	0.00161201	0.219331	0.104089	0.455295	12.64	0.30242	0.00144247	0.02208	0.247852	0.724335	2875.61	1.36982	38.1716	0.933509	3844.2	2031.54	2.45538	0.155635	0.707434	0.13693	-0.02725	0.16624	-0.41066	0.14831	-0.95843	-0.22764
158	36.9178	35.9342	66.2735	0.33795	0.00198671	0.185792	0.103825	0.694593	6.52	0.62293	0.0587702	0.0256881	0.091133	0.412476	3090.62	1.03726	37.1262	0.947498	4312.12	1996.17	2.11573	0.207261	0.54182	0.250919	-0.4771	-0.40532	0.66149	0.90436	-0.23794	0.52417
159	29.9676	27.6694	92.2312	0.425249	0.00195853	0.124183	0.0849673	0.604225	1.81	0.317088	0.0175643	0.0106123	0.111802	0.806359	2835.22	1.18524	37.3987	0.983122	5666.49	2564.99	2.48702	0.216346	0.621995	0.161659	0.14694	0.14869	-0.38316	-0.02768	0.4364	-0.29531
160	32.9666	33.9565	37.476	0.220665	0.00169256	0.222222	0.0520833	0.19088	1.82	0.342564	0.00538042	0.0174549	0.370271	0.603869	3221.83	1.8764	42.1258	0.957187	1748.88	1068.72	2.90658	0.0606833	0.836818	0.102499	-0.77504	0.94838	-0.39333	0.06049	-1.40757	-0.29343
161	46.8129	45.6645	86.5166	0.362393	0.00115446	0.122034	0.152542	0.55141	9.97	0.378144	0.107576	0.0107085	0.0422397	0.744803	2539.16	1.06285	38.7769	0.902816	5747.93	2241.81	2.50383	0.233796	0.523917	0.242287	0.27033	-0.11124	-0.06166	0.5565	0.45347	-0.45708
162	22.9716	27.0227	67.5909	0.196748	0.00168049	0.254839	0.0967742	0.239023	5.67	0.341546	0.0109655	0.0981234	0.12479	0.757924	3279.6	1.68139	40.4953	0.994601	2819.41	1668.4	2.6882	0.0914556	0.736368	0.172177	0.01315	1.01049	-0.08174	-0.2243	-1.60881	0.75503
163	30.6439	44.5308	56.155	0.279678	0.001663	0.191235	0.10757	0.549286	9.17	0.431673	0.0224355	0.0105545	0.172274	0.65686	3013.33	1.42379	38.2978	0.938873	3555.22	1960.28	2.44503	0.103675	0.76491	0.131415	-0.36721	0.351	-0.10404	0.41405	-0.44891	-0.18881
164	23.2484	25.8777	70.7616	0.347319	0.0016333	0.105991	0.078341	0.434336	8.8	0.170504	0.0120654	0.0152002	0.0512049	0.913872	3000.39	1.5301	39.1952	0.894622	4238.85	2229.81	2.76375	0.113508	0.753283	0.133208	0.33666	0.68778	-0.86489	-0.51895	-0.15446	-0.42851
172	57.4683	45.5411	41.4257	0.247191	0.000916959	0.170732	0.0914634	0.336961	3.79	0.332089	0.0306502	0.0224595	0.221777	0.724422	3028.8	1.69072	39.7239	0.942501	2070.78	1179.71	2.85743	0.129015	0.776965	0.0940193	-0.51872	0.71877	-0.53337	0.56041	-0.51086	-0.50002
177	36.3512	30.5878	105.315	0.330871	0.00107391	0.158358	0.120235	0.311047	6.18	0.249359	0.00815007	0.0172546	0.162886	0.81171	3123.83	1.29635	41.2564	0.871115	5837.73	3334.26	2.14757	0.13392	0.68843	0.17765	0.58	0.33157	-0.70297	-0.11371	-0.4497	-0.70547
178	40.038	37.4289	94.0322	0.329114	0.0013214	0.16129	0.136201	0.605923	15.5	0.421727	0.0740794	0.014928	0.175832	0.690488	3111.83	1.12068	39.6263	0.877883	6037.95	3139.13	2.04143	0.183792	0.563609	0.252599	0.43701	-0.38937	-0.06337	0.69376	-0.33824	-0.22434
179	49.057	37.8044	116.689	0.324853	0.00144533	0.189922	0.131783	0.470151	15.38	0.254777	0.0428017	0.0223946	0.0728586	0.853427	3074.83	1.06275	42.6298	0.862981	7772.96	3952.51	1.87682	0.191271	0.619063	0.189666	1.1416	0.05687	-0.35488	-0.20267	-0.65794	-0.34037
180	41.5247	40.8544	132.685	0.324056	0.00147127	0.15748	0.122047	0.677168	27.16	0.628355	0.138724	0.123958	0.138159	0.452317	3122.74	0.950696	41.109	0.95491	6499.98	2961.37	1.88929	0.231449	0.511042	0.257509	0.60259	-0.68109	0.44556	0.78315	-0.75562	1.85423
183	34.7186	34.0391	57.2918	0.221453	0.00111082	0.192661	0.107798	0.441329	5.52	0.329981	0.00139836	0.0223019	0.257577	0.702101	3166.12	1.76624	39.3977	0.942836	2724.25	1625.33	2.8533	0.0776066	0.815166	0.107227	-0.45023	0.75474	-0.47384	0.63433	-0.58028	-0.47422
184	31.526	31.6066	47.946	0.247227	0.00142437	0.13522	0.13522	0.453908	8.59	0.428369	0.00821825	0.0313323	0.441933	0.487676	3210.54	1.30527	40.2517	0.94403	3383.06	1825.72	2.23756	0.129469	0.664976	0.205556	-0.58448	-0.16385	-0.30769	0.74695	-0.41183	-0.27268
192	15.247	14.8127	39.5266	0.151213	0.00168653	0.269122	0.0538244	0.266836	5.04	0.339768	0.00355684	0.0157472	0.52136	0.459335	2940.75	1.86885	40.7205	0.950348	1473.46	893.548	2.96258	0.0603485	0.855929	0.0837229	-1.01289	0.59956	-0.3359	0.39972	-1.85111	-0.35258
193	32.9321	35.1684	60.5763	0.267052	0.000985144	0.156322	0.112644	0.595179	9.61	0.556175	0.0647622	0.0285174	0.263593	0.495584	3008.94	1.61162	37.9131	0.976456	3039.4	1845.7	2.50223	0.0651798	0.799846	0.134974	-0.81137	0.23439	0.00428	1.14761	-0.17579	-0.05613
194	12.4856	12.6019	33.5682	0.247191	0.00144287	0.210191	0.0477707	0.34909	0.86	0.426293	0.00406167	0.0191916	0.491972	0.439903	2997.4	1.69458	39.0737	0.969592	1876.5	1075.36	2.80374	0.0697484	0.814825	0.115427	-1.1973	0.33156	-0.34062	0.64341	-1.11647	-0.27513
196	24.3301	22.2472	21.9522	0.174359	0.00188595	0.342373	0.0610169	0.475169	0.67	0.390003	0.0451625	0.0156169	0.325967	0.608486	2875.83	1.93561	44.3629	0.922923	644.205	409.354	2.84366	0.0343788	0.910736	0.0548854	-1.23357	1.12641	0.29942	0.40793	-1.64165	-0.03432
200	56.7152	48.793	31.9882	0.189087	0.000992524	0.250936	0.0636704	0.554379	1.56	0.57741	0.0441621	0.0318232	0.294067	0.35705	2974.27	2.08527	39.0649	0.988651	1028.65	660.67	3.1508	0.0455053	0.875489	0.0790061	-1.5569	0.82532	0.27137	1.50467	-0.82564	0.16484
Min	12.4856	12.6019	11.5593	0.151213	0.000916959	0	0.0425532	0.19088	0	0.0294863	0	0	0	0	0	0	0	0	0	0	0	0	0	0
Max	67.2756	53.4366	215.569	0.665025	0.00485175	0.342373	0.307692	0.773151	29.95	0.687145	0.543461	0.438196	0.890802	0.989806	3279.6	2.08527	64.5	2.16667	18437.5	6494.02	3.1508	0.395254	1	0.571429
Mean	38.2831	37.0845	84.6636	0.356049	0.00181883	0.142035	0.140237	0.522348	10.4316	0.378664	0.0843034	0.0349409	0.180571	0.598493	2781.1	1.19765	38.3994	0.990061	5730.62	2440.45	2.21655	0.145539	0.630312	0.208524
Stdev	9.87944	8.77789	44.4557	0.102249	0.000733486	0.0583942	0.0595909	0.125987	7.95756	0.137595	0.123345	0.0610518	0.173883	0.231959	671.458	0.427059	6.98886	0.224011	4224.34	1353.32	0.552167	0.0816165	0.194313	0.120573
