# Supplementary material for: Investigating the spatial effects of zonal factors on road traffic speed variability during peak hour
Source: PLoS One. 2026 Jan 8;21(1):e0340583. doi: 10.1371/journal.pone.0340583 (PMC12782407; doi:10.1371/journal.pone.0340583)
Supplement: S3 File — (XLSX) [file pone.0340583.s003.xlsx]

## Sheet: eph_gwr_output_withmodecharac
	Observed	Cond	LocalR2	Predicted	Residual	sum of squared error (SSE)	Intercept	C1_Fac_1	C2_Fac_2	C3_Fac_3	C4_Fac_4	C5_Fac_5	C6_Fac_6	Residual	StdError	StdErr_Int	StdErrC1_F	StdErrC2_F	StdErrC3_F	StdErrC4_F	StdErrC5_F	StdErrC6_F	StdResid	Source_ID	Int_T-Stat	F-1_T-Stat	F-2_T-Stat	F-3_T-Stat	F-4_T-Stat	F-5_T-Stat	F-6_T-Stat	fid	SA2_CODE21	SA2_NAME21	AREASQKM21	LOCI_URI21	osm_id	class	type	name	NUMPOINTS	Fac_1	Fac_2	Fac_3	Fac_4	Fac_5	Fac_6
	37.0298	1.55903	0.496472	33.9049	3.1249	9.76499	37.324	1.82173	-2.91934	3.25392	1.80129	1.95527	-0.0646113	3.1249	6.17863	0.936083	0.9353	0.895078	0.866597	0.908852	0.946414	0.866584	0.505759	0	39.872	1.948	-3.262	3.755	1.982	2.066	-0.075	47	117011320	Banksmeadow	3.9384	http://linked.data.gov.au/dataset/asgsed3/SA2/117011320	5.75001e+06	boundary	administrative	Sydney, Council of the City of Sydney, New South Wales, Australia	121	-1.76338	0.49917	0.94848	-1.42522	0.40982	1.08026
	44.8581	1.54283	0.489801	35.3002	9.55786	91.3527	37.4228	1.75442	-2.84982	3.21923	1.82784	1.89379	-0.0983417	9.55786	6.46572	0.931928	0.935462	0.893475	0.866079	0.908345	0.943508	0.865624	1.47824	1	40.156	1.875	-3.19	3.717	2.012	2.007	-0.114	48	117011321	Botany	3.4307	http://linked.data.gov.au/dataset/asgsed3/SA2/117011321	5.75001e+06	boundary	administrative	Sydney, Council of the City of Sydney, New South Wales, Australia	327	-1.02344	0.59892	-0.25767	0.41861	0.74899	-0.26137
	35.1841	1.51779	0.497093	36.6212	-1.43716	2.06543	37.2565	1.8523	-2.93184	3.24334	1.786	2.00054	-0.0578868	-1.43716	6.47059	0.929149	0.929241	0.892027	0.864656	0.903762	0.941381	0.864845	-0.222106	2	40.098	1.993	-3.287	3.751	1.976	2.125	-0.067	49	117011323	Pagewood - Hillsdale - Daceyville	3.1186	http://linked.data.gov.au/dataset/asgsed3/SA2/117011323	5.75001e+06	boundary	administrative	Sydney, Council of the City of Sydney, New South Wales, Australia	485	-0.64461	0.45497	-0.58013	0.42452	1.50059	-0.24164
	26.4871	1.58757	0.501814	27.4649	-0.977851	0.956193	37.2631	1.86987	-2.97417	3.28669	1.78266	1.99414	-0.03718	-0.977851	4.38355	0.943023	0.938072	0.897975	0.868033	0.911845	0.951589	0.868548	-0.223073	3	39.514	1.993	-3.312	3.786	1.955	2.096	-0.043	50	117011324	Port Botany Industrial	2.8044	http://linked.data.gov.au/dataset/asgsed3/SA2/117011324	5.75001e+06	boundary	administrative	Sydney, Council of the City of Sydney, New South Wales, Australia	181	-2.05312	1.67844	1.38976	-4.49639	1.24834	0.2337
	49.6577	1.5359	0.479191	45.8887	3.769	14.2054	37.6027	1.64291	-2.73897	3.16936	1.87126	1.78379	-0.150459	3.769	3.95218	0.931021	0.939761	0.893338	0.866939	0.911117	0.943416	0.865836	0.953653	4	40.389	1.748	-3.066	3.656	2.054	1.891	-0.174	51	117011325	Sydney Airport	8.9106	http://linked.data.gov.au/dataset/asgsed3/SA2/117011325	5.75001e+06	boundary	administrative	Sydney, Council of the City of Sydney, New South Wales, Australia	291	-1.9123	-2.25989	3.88734	-2.80673	-1.1542	-1.519
	33.1531	1.4933	0.489203	34.6427	-1.48964	2.21903	37.3603	1.77769	-2.85159	3.20097	1.81411	1.93876	-0.0962987	-1.48964	6.52126	0.923098	0.928699	0.889717	0.863636	0.902738	0.937186	0.863593	-0.228428	5	40.473	1.914	-3.205	3.706	2.01	2.069	-0.112	52	117011634	Eastlakes	3.1149	http://linked.data.gov.au/dataset/asgsed3/SA2/117011634	5.75001e+06	boundary	administrative	Sydney, Council of the City of Sydney, New South Wales, Australia	238	-1.17397	-0.20167	-0.53262	-0.06119	0.30466	-0.2029
	49.5011	1.4909	0.479029	42.3974	7.10369	50.4624	37.5306	1.66986	-2.74727	3.15631	1.85407	1.83743	-0.145095	7.10369	6.34147	0.922419	0.933203	0.889464	0.864186	0.905848	0.937061	0.863942	1.1202	6	40.687	1.789	-3.089	3.652	2.047	1.961	-0.168	53	117011635	Mascot	3.0501	http://linked.data.gov.au/dataset/asgsed3/SA2/117011635	5.75001e+06	boundary	administrative	Sydney, Council of the City of Sydney, New South Wales, Australia	664	-0.15591	0.11548	-0.07272	1.15208	1.90074	-0.31308
	43.5599	1.48125	0.463051	42.4682	1.09173	1.19187	37.772	1.5192	-2.59083	3.08274	1.90193	1.70454	-0.214295	1.09173	6.12041	0.924412	0.941234	0.89014	0.865876	0.912175	0.939555	0.865507	0.178375	7	40.861	1.614	-2.911	3.56	2.085	1.814	-0.248	55	117021328	Sydenham - Tempe - St Peters	3.8539	http://linked.data.gov.au/dataset/asgsed3/SA2/117021328	5.75001e+06	boundary	administrative	Sydney, Council of the City of Sydney, New South Wales, Australia	177	-1.24841	0.1127	0.58368	1.57593	1.22556	0.00423
	49.0623	1.42806	0.473854	46.1957	2.86659	8.21734	37.255	1.8085	-2.70396	3.01337	1.82557	2.05631	-0.137294	2.86659	6.32114	0.893015	0.920085	0.891209	0.866895	0.913397	0.924631	0.863282	0.453493	8	41.718	1.966	-3.034	3.476	1.999	2.224	-0.159	58	117031329	Darlinghurst	0.8569	http://linked.data.gov.au/dataset/asgsed3/SA2/117031329	5.75001e+06	boundary	administrative	Sydney, Council of the City of Sydney, New South Wales, Australia	443	1.60428	-0.61002	1.57089	0.06471	-0.22839	-0.05591
	41.6798	1.4454	0.469242	42.8858	-1.20602	1.45449	37.5876	1.61368	-2.66052	3.09433	1.86375	1.82496	-0.180022	-1.20602	6.47668	0.913359	0.930956	0.886359	0.862498	0.905147	0.931579	0.863098	-0.18621	9	41.153	1.733	-3.002	3.588	2.059	1.959	-0.209	59	117031330	Erskineville - Alexandria	4.3199	http://linked.data.gov.au/dataset/asgsed3/SA2/117031330	5.75001e+06	boundary	administrative	Sydney, Council of the City of Sydney, New South Wales, Australia	758	-0.53944	-0.38145	0.68561	1.14854	0.47342	-0.15444
	39.8347	1.4401	0.438174	39.9377	-0.103068	0.010623	37.825	1.43259	-2.37882	2.92147	1.87255	1.79609	-0.274241	-0.103068	6.50562	0.913098	0.946369	0.894878	0.867955	0.937803	0.937795	0.868238	-0.0158429	10	41.425	1.514	-2.658	3.366	1.997	1.915	-0.316	60	117031331	Glebe - Forest Lodge	2.3018	http://linked.data.gov.au/dataset/asgsed3/SA2/117031331	5.75001e+06	boundary	administrative	Sydney, Council of the City of Sydney, New South Wales, Australia	684	1.02096	-0.56493	0.00713	0.21079	-0.65382	-0.23705
	46.8988	1.50125	0.47526	43.4119	3.48691	12.1585	37.1436	1.89884	-2.70556	2.9547	1.84663	2.12413	-0.122098	3.48691	6.33843	0.891139	0.925606	0.90044	0.877305	0.935022	0.928994	0.866151	0.550121	11	41.681	2.051	-3.005	3.368	1.975	2.286	-0.141	61	117031333	Potts Point - Woolloomooloo	1.4636	http://linked.data.gov.au/dataset/asgsed3/SA2/117031333	5.75001e+06	boundary	administrative	Sydney, Council of the City of Sydney, New South Wales, Australia	527	1.0028	-0.73697	1.30003	0.27576	-0.9445	-0.21271
	45.0987	1.41586	0.471021	45.9245	-0.82581	0.681963	37.3759	1.72651	-2.68266	3.04394	1.82989	1.97982	-0.156108	-0.82581	6.35563	0.897568	0.921302	0.886821	0.862706	0.90603	0.924369	0.862244	-0.129934	12	41.641	1.874	-3.025	3.528	2.02	2.142	-0.181	62	117031336	Surry Hills	1.3164	http://linked.data.gov.au/dataset/asgsed3/SA2/117031336	5.75001e+06	boundary	administrative	Sydney, Council of the City of Sydney, New South Wales, Australia	710	1.42599	-0.64154	1.33728	0.3423	-0.24226	-0.95007
	37.3478	1.43239	0.449362	35.9265	1.42132	2.02016	37.758	1.48558	-2.48081	2.98662	1.87993	1.78156	-0.24565	1.42132	3.93738	0.910862	0.938372	0.888466	0.864172	0.918769	0.932803	0.865519	0.360982	13	41.453	1.583	-2.792	3.456	2.046	1.91	-0.284	63	117031638	Camperdown - Darlington	1.7106	http://linked.data.gov.au/dataset/asgsed3/SA2/117031638	5.75001e+06	boundary	administrative	Sydney, Council of the City of Sydney, New South Wales, Australia	460	-0.02763	-0.16413	-0.33533	-0.36652	0.53332	5.93217
	34.0764	1.4224	0.460226	42.6188	-8.54235	72.9718	37.5554	1.60938	-2.58223	3.01392	1.85356	1.88979	-0.20027	-8.54235	6.20074	0.902005	0.928798	0.887178	0.8629	0.912189	0.927202	0.86357	-1.37764	14	41.635	1.733	-2.911	3.493	2.032	2.038	-0.232	64	117031639	Chippendale	0.4642	http://linked.data.gov.au/dataset/asgsed3/SA2/117031639	5.75001e+06	boundary	administrative	Sydney, Council of the City of Sydney, New South Wales, Australia	222	1.82225	-1.32772	-0.0389	-0.81409	0.19777	0.22625
	45.1686	1.51027	0.435531	42.942	2.22667	4.95807	37.734	1.48942	-2.34622	2.86466	1.85681	1.89745	-0.265498	2.22667	6.41116	0.912329	0.954405	0.907725	0.876814	0.971058	0.944352	0.870889	0.347312	15	41.36	1.561	-2.585	3.267	1.912	2.009	-0.305	66	117031641	Pyrmont	0.9299	http://linked.data.gov.au/dataset/asgsed3/SA2/117031641	5.75001e+06	boundary	administrative	Sydney, Council of the City of Sydney, New South Wales, Australia	415	1.26337	-0.15988	1.16128	-0.44401	0.16409	-0.51808
	36.4693	1.42115	0.467865	44.4943	-8.02508	64.402	37.4998	1.65203	-2.65329	3.06062	1.84625	1.89836	-0.17589	-8.02508	6.54117	0.903844	0.925609	0.885353	0.86159	0.904733	0.926614	0.862368	-1.22686	16	41.489	1.785	-2.997	3.552	2.041	2.049	-0.204	67	117031642	Redfern	1.6989	http://linked.data.gov.au/dataset/asgsed3/SA2/117031642	5.75001e+06	boundary	administrative	Sydney, Council of the City of Sydney, New South Wales, Australia	486	0.373	-0.1596	1.13944	0.38355	0.88075	-0.49687
	38.451	1.45533	0.481699	36.3605	2.09051	4.37022	37.4225	1.72484	-2.78046	3.15386	1.83031	1.90996	-0.127706	2.09051	6.52368	0.915384	0.926598	0.886984	0.862255	0.901111	0.932224	0.862445	0.320449	17	40.882	1.861	-3.135	3.658	2.031	2.049	-0.148	68	117031643	Rosebery - Beaconsfield	1.6423	http://linked.data.gov.au/dataset/asgsed3/SA2/117031643	5.75001e+06	boundary	administrative	Sydney, Council of the City of Sydney, New South Wales, Australia	380	0.35951	0.54362	-0.41362	-0.66032	1.20468	-0.32608
	43.5551	1.60109	0.4523	49.5692	-6.01414	36.1699	37.4164	1.7183	-2.48885	2.85872	1.87474	2.03871	-0.197552	-6.01414	5.75399	0.901592	0.949983	0.912998	0.886339	0.98238	0.94205	0.87055	-1.04521	18	41.5	1.809	-2.726	3.225	1.908	2.164	-0.227	69	117031644	Sydney (North) - Millers Point	3.2122	http://linked.data.gov.au/dataset/asgsed3/SA2/117031644	5.75001e+06	boundary	administrative	Sydney, Council of the City of Sydney, New South Wales, Australia	1297	-0.56297	-1.60429	2.06614	1.46592	0.2094	-0.23114
	48.4756	1.43206	0.457821	52.3963	-3.92062	15.3712	37.5057	1.6375	-2.55735	2.97282	1.84883	1.94224	-0.200145	-3.92062	5.67964	0.898313	0.930234	0.891612	0.866135	0.923137	0.928077	0.86485	-0.690293	19	41.751	1.76	-2.868	3.432	2.003	2.093	-0.231	70	117031645	Sydney (South) - Haymarket	1.081	http://linked.data.gov.au/dataset/asgsed3/SA2/117031645	5.75001e+06	boundary	administrative	Sydney, Council of the City of Sydney, New South Wales, Australia	565	0.83996	-1.19058	1.19208	0.96247	2.64015	-0.09672
	41.8131	1.42972	0.453205	42.7697	-0.956576	0.915037	37.6027	1.57452	-2.51631	2.97013	1.85717	1.8895	-0.220455	-0.956576	5.96113	0.902077	0.933485	0.890707	0.865283	0.923166	0.929561	0.865214	-0.160469	20	41.685	1.687	-2.825	3.433	2.012	2.033	-0.255	71	117031646	Ultimo	0.5588	http://linked.data.gov.au/dataset/asgsed3/SA2/117031646	5.75001e+06	boundary	administrative	Sydney, Council of the City of Sydney, New South Wales, Australia	253	0.90592	-0.83756	1.02353	-0.79712	0.34101	2.5897
	48.5139	1.4216	0.475251	41.8792	6.63467	44.0189	37.4249	1.70608	-2.72277	3.10039	1.83278	1.92731	-0.148467	6.63467	6.44661	0.90582	0.92313	0.885033	0.861183	0.900604	0.926964	0.861692	1.02917	21	41.316	1.848	-3.076	3.6	2.035	2.079	-0.172	72	117031647	Waterloo	1.1339	http://linked.data.gov.au/dataset/asgsed3/SA2/117031647	5.75001e+06	boundary	administrative	Sydney, Council of the City of Sydney, New South Wales, Australia	397	1.36243	-0.15789	0.29737	-0.46493	0.77967	-0.85848
	43.7111	1.43178	0.479836	42.2437	1.46739	2.15322	37.3998	1.72992	-2.76541	3.13221	1.82662	1.93155	-0.132149	1.46739	6.25295	0.909991	0.923631	0.885622	0.861415	0.899584	0.929024	0.861762	0.234671	22	41.099	1.873	-3.123	3.636	2.031	2.079	-0.153	73	117031648	Zetland	0.8047	http://linked.data.gov.au/dataset/asgsed3/SA2/117031648	5.75001e+06	boundary	administrative	Sydney, Council of the City of Sydney, New South Wales, Australia	246	1.46569	-0.07909	-0.21808	-0.29536	1.68241	-0.47383
	28.2665	1.43313	0.514015	33.3494	-5.08293	25.8361	36.779	2.15862	-3.10656	3.22246	1.69814	2.29149	0.0414047	-5.08293	6.43696	0.917451	0.911666	0.892962	0.86849	0.894826	0.936968	0.865244	-0.789647	23	40.088	2.368	-3.479	3.71	1.898	2.446	0.048	74	118011339	Bondi - Tamarama - Bronte	2.4962	http://linked.data.gov.au/dataset/asgsed3/SA2/118011339	5.75001e+06	boundary	administrative	Sydney, Council of the City of Sydney, New South Wales, Australia	507	0.76137	0.03528	-0.51092	-0.3181	-1.20468	-0.39483
	35.79	1.44649	0.522637	37.1438	-1.35386	1.83295	36.5635	2.32798	-3.17835	3.18031	1.69663	2.40473	0.0913476	-1.35386	6.38926	0.918951	0.9126	0.900998	0.880204	0.903975	0.941882	0.870778	-0.211897	24	39.788	2.551	-3.528	3.613	1.877	2.553	0.105	75	118011340	Bondi Beach - North Bondi	2.4604	http://linked.data.gov.au/dataset/asgsed3/SA2/118011340	5.75001e+06	boundary	administrative	Sydney, Council of the City of Sydney, New South Wales, Australia	596	0.95705	0.10285	-0.76937	0.08296	0.44296	-0.8741
	53.4366	1.42253	0.50501	39.654	13.7826	189.959	36.9123	2.05686	-3.01408	3.18689	1.73216	2.21389	-0.00667404	13.7826	6.55913	0.909622	0.91088	0.889797	0.865452	0.893441	0.931064	0.862652	2.10128	25	40.58	2.258	-3.387	3.682	1.939	2.378	-0.008	76	118011341	Bondi Junction - Waverly	2.5235	http://linked.data.gov.au/dataset/asgsed3/SA2/118011341	5.75001e+06	boundary	administrative	Sydney, Council of the City of Sydney, New South Wales, Australia	788	0.47507	-0.41662	-0.15077	0.81533	-0.19008	0.32317
	35.6904	1.41178	0.493918	33.7503	1.9401	3.764	37.1035	1.92029	-2.90491	3.15779	1.77034	2.10596	-0.062255	1.9401	1.78413	0.905563	0.91361	0.886743	0.862407	0.894085	0.927341	0.861151	1.08742	26	40.973	2.102	-3.276	3.662	1.98	2.271	-0.072	77	118011342	Centennial Park	1.9786	http://linked.data.gov.au/dataset/asgsed3/SA2/118011342	5.75001e+06	boundary	administrative	Sydney, Council of the City of Sydney, New South Wales, Australia	91	-2.10657	-5.5801	-4.13918	-1.44462	0.03791	-0.49262
	23.4822	1.66568	0.53326	29.5178	-6.03553	36.4276	36.271	2.60696	-3.2388	3.02649	1.81597	2.51862	0.155719	-6.03553	6.18736	0.925391	0.932418	0.922198	0.920236	0.95402	0.954701	0.886035	-0.97546	27	39.195	2.796	-3.512	3.289	1.903	2.638	0.176	78	118011344	Dover Heights	1.8705	http://linked.data.gov.au/dataset/asgsed3/SA2/118011344	5.75001e+06	boundary	administrative	Sydney, Council of the City of Sydney, New South Wales, Australia	162	0.88764	0.93891	-0.85806	-1.17317	-0.51638	0.01007
	42.0906	1.41013	0.484512	42.7519	-0.661293	0.437308	37.199	1.84903	-2.81143	3.10155	1.79783	2.06158	-0.101848	-0.661293	6.34998	0.899135	0.914969	0.886352	0.862421	0.897801	0.924286	0.861136	-0.104141	28	41.372	2.021	-3.172	3.596	2.002	2.23	-0.118	79	118011345	Paddington - Moore Park	3.725	http://linked.data.gov.au/dataset/asgsed3/SA2/118011345	5.75001e+06	boundary	administrative	Sydney, Council of the City of Sydney, New South Wales, Australia	756	-0.50545	-0.80941	0.41051	1.51743	0.09847	-0.07468
	24.2057	2.08924	0.539068	29.7524	-5.5467	30.7659	36.0226	2.92285	-3.23543	2.73347	2.15098	2.54445	0.200494	-5.5467	6.17263	0.93751	0.991912	0.948073	1.00569	1.09069	0.971274	0.902982	-0.898596	29	38.424	2.947	-3.413	2.718	1.972	2.62	0.222	80	118011346	Rose Bay - Vaucluse - Watsons Bay	5.1368	http://linked.data.gov.au/dataset/asgsed3/SA2/118011346	5.75001e+06	boundary	administrative	Sydney, Council of the City of Sydney, New South Wales, Australia	567	-0.38591	0.20529	-0.52403	0.08766	-1.31016	0.49579
	38.3981	1.41889	0.498881	34.2784	4.11973	16.9721	36.9409	2.03262	-2.94642	3.12525	1.76037	2.19994	-0.0339185	4.11973	6.43326	0.90081	0.909964	0.890428	0.866975	0.89678	0.927048	0.862385	0.640379	30	41.009	2.234	-3.309	3.605	1.963	2.373	-0.039	81	118011347	Woollahra	1.2805	http://linked.data.gov.au/dataset/asgsed3/SA2/118011347	5.75001e+06	boundary	administrative	Sydney, Council of the City of Sydney, New South Wales, Australia	370	1.32747	0.07145	-0.63266	-0.58207	-0.9794	-0.18615
	28.3835	1.45464	0.508304	30.1207	-1.73729	3.01818	36.7253	2.20207	-3.02432	3.09066	1.76402	2.30985	0.0154845	-1.73729	6.33302	0.902265	0.911292	0.89876	0.878267	0.907666	0.931944	0.866576	-0.274323	31	40.703	2.416	-3.365	3.519	1.943	2.479	0.018	82	118011649	Bellevue Hill	3.1556	http://linked.data.gov.au/dataset/asgsed3/SA2/118011649	5.75001e+06	boundary	administrative	Sydney, Council of the City of Sydney, New South Wales, Australia	417	0.83568	0.49681	-0.78438	-0.98436	-1.20588	0.24773
	36.8209	1.45139	0.493337	34.6693	2.15162	4.62946	36.9302	2.04697	-2.87994	3.03931	1.80165	2.21047	-0.0529385	2.15162	6.3359	0.893814	0.913885	0.896207	0.874246	0.912036	0.926942	0.864512	0.339591	32	41.318	2.24	-3.213	3.476	1.975	2.385	-0.061	83	118011650	Double Bay - Darling Point	1.5591	http://linked.data.gov.au/dataset/asgsed3/SA2/118011650	5.75001e+06	boundary	administrative	Sydney, Council of the City of Sydney, New South Wales, Australia	376	1.10351	-0.09786	-0.06175	-0.57575	-1.60897	0.37947
	39.4068	1.43944	0.489456	36.8124	2.5944	6.73092	37.2693	1.82026	-2.86009	3.17793	1.79661	2.00191	-0.0893188	2.5944	6.37565	0.913523	0.921212	0.886775	0.861806	0.897431	0.931067	0.861815	0.406924	33	40.797	1.976	-3.225	3.688	2.002	2.15	-0.104	84	118021564	Kensington (NSW)	2.6423	http://linked.data.gov.au/dataset/asgsed3/SA2/118021564	5.75001e+06	boundary	administrative	Sydney, Council of the City of Sydney, New South Wales, Australia	494	-0.35329	-0.06668	-0.46172	0.18695	0.65223	2.00236
	37.8292	1.47224	0.496756	35.5885	2.24076	5.021	37.1991	1.87705	-2.93263	3.22372	1.77547	2.03937	-0.0560715	2.24076	6.29042	0.921401	0.923202	0.889267	0.863065	0.898972	0.936174	0.863145	0.356218	34	40.372	2.033	-3.298	3.735	1.975	2.178	-0.065	85	118021565	Kingsford	2.0141	http://linked.data.gov.au/dataset/asgsed3/SA2/118021565	5.75001e+06	boundary	administrative	Sydney, Council of the City of Sydney, New South Wales, Australia	385	1.06545	0.51204	-0.90081	-0.91507	1.15801	-1.0368
	37.2765	1.50809	0.508161	30.6488	6.6277	43.9264	37.0468	1.99101	-3.05256	3.28587	1.72961	2.13434	0.00395643	6.6277	6.42454	0.932911	0.925766	0.893471	0.865364	0.902028	0.944559	0.86625	1.03162	35	39.711	2.151	-3.417	3.797	1.917	2.26	0.005	86	118021566	Maroubra - North	1.8112	http://linked.data.gov.au/dataset/asgsed3/SA2/118021566	5.75001e+06	boundary	administrative	Sydney, Council of the City of Sydney, New South Wales, Australia	186	0.31003	1.23668	-0.73176	-1.05606	0.46485	-0.34512
	23.9884	1.53162	0.508241	33.1604	-9.172	84.1256	37.0743	1.97854	-3.05219	3.29609	1.7341	2.11736	0.00332284	-9.172	6.58747	0.936823	0.928979	0.894888	0.866057	0.904672	0.947247	0.867232	-1.39234	36	39.575	2.13	-3.411	3.806	1.917	2.235	0.004	87	118021567	Maroubra - South	2.065	http://linked.data.gov.au/dataset/asgsed3/SA2/118021567	5.75001e+06	boundary	administrative	Sydney, Council of the City of Sydney, New South Wales, Australia	280	-0.02538	0.73131	-0.52946	-0.51998	0.47997	-0.30815
	31.4004	1.52349	0.502302	36.2758	-4.87543	23.7698	37.1709	1.9106	-2.98756	3.26767	1.7623	2.05473	-0.029998	-4.87543	5.99053	0.932181	0.928703	0.89315	0.865134	0.903812	0.943646	0.865686	-0.813856	37	39.875	2.057	-3.345	3.777	1.95	2.177	-0.035	88	118021568	Maroubra - West	2.0464	http://linked.data.gov.au/dataset/asgsed3/SA2/118021568	5.75001e+06	boundary	administrative	Sydney, Council of the City of Sydney, New South Wales, Australia	177	-0.554	0.82859	-0.91685	-0.1138	2.83585	-0.27962
	34.1436	1.42587	0.501953	34.9616	-0.818044	0.669197	37.0255	1.98213	-2.98726	3.21024	1.74319	2.14742	-0.0249721	-0.818044	6.43675	0.914122	0.914918	0.88846	0.863236	0.894014	0.932446	0.862293	-0.12709	38	40.504	2.166	-3.362	3.719	1.95	2.303	-0.029	89	118021569	Randwick - North	1.9356	http://linked.data.gov.au/dataset/asgsed3/SA2/118021569	5.75001e+06	boundary	administrative	Sydney, Council of the City of Sydney, New South Wales, Australia	444	1.39849	-0.07669	-0.65924	-0.77371	-0.74278	0.19244
	38.8317	1.45389	0.500996	40.2551	-1.42339	2.02604	37.0995	1.93978	-2.97782	3.23104	1.75278	2.10133	-0.0325522	-1.42339	6.60406	0.920032	0.91972	0.889209	0.863136	0.896767	0.935628	0.863028	-0.215533	39	40.324	2.109	-3.349	3.743	1.955	2.246	-0.038	90	118021570	Randwick - South	3.3725	http://linked.data.gov.au/dataset/asgsed3/SA2/118021570	5.75001e+06	boundary	administrative	Sydney, Council of the City of Sydney, New South Wales, Australia	546	-0.15351	-0.14186	0.58564	0.52012	0.11461	0.42243
	24.4143	1.59105	0.509708	32.9841	-8.56982	73.4418	37.1198	1.96541	-3.06358	3.32424	1.7405	2.09002	0.00911376	-8.56982	6.1369	0.947929	0.93754	0.899541	0.868566	0.912195	0.955421	0.870453	-1.39644	40	39.159	2.096	-3.406	3.827	1.908	2.188	0.01	92	118021652	Malabar - La Perouse	8.4115	http://linked.data.gov.au/dataset/asgsed3/SA2/118021652	5.75001e+06	boundary	administrative	Sydney, Council of the City of Sydney, New South Wales, Australia	283	-1.70018	0.47543	-0.12027	0.30763	0.25509	-0.70213
	30.766	1.56633	0.505273	32.499	-1.733	3.00329	37.1715	1.92306	-3.01595	3.29583	1.7582	2.0545	-0.015838	-1.733	6.43084	0.940944	0.934276	0.89672	0.867093	0.908873	0.950052	0.868121	-0.269483	41	39.504	2.058	-3.363	3.801	1.934	2.163	-0.018	93	118021653	Matraville - Chifley	3.4138	http://linked.data.gov.au/dataset/asgsed3/SA2/118021653	5.75001e+06	boundary	administrative	Sydney, Council of the City of Sydney, New South Wales, Australia	349	-0.31138	1.26977	-0.69805	-0.11954	1.10049	-0.36452
	47.0063	1.55132	0.398073	40.3122	6.69407	44.8106	38.276	1.14467	-2.00405	2.76338	1.82063	1.72626	-0.38449	6.69407	6.31124	0.961241	0.995166	0.931705	0.888265	1.02813	0.980216	0.879903	1.06066	42	39.819	1.15	-2.151	3.111	1.771	1.761	-0.437	142	120021389	Lilyfield - Rozelle	3.6039	http://linked.data.gov.au/dataset/asgsed3/SA2/120021389	5.75001e+06	boundary	administrative	Sydney, Council of the City of Sydney, New South Wales, Australia	205	-0.53543	0.18108	0.28486	1.2243	0.05936	0.27742
	44.093	1.44568	0.426254	36.089	8.00397	64.0635	38.0291	1.31023	-2.2707	2.88885	1.88609	1.699	-0.318986	8.00397	6.49668	0.926803	0.957956	0.898413	0.870586	0.947276	0.946947	0.870961	1.23201	43	41.033	1.368	-2.527	3.318	1.991	1.794	-0.366	143	120021674	Annandale (NSW)	1.4885	http://linked.data.gov.au/dataset/asgsed3/SA2/120021674	5.75001e+06	boundary	administrative	Sydney, Council of the City of Sydney, New South Wales, Australia	156	0.65212	0.63675	-0.2427	-0.47784	0.07773	-0.38129
	45.9578	2.10098	0.374693	33.8257	12.1321	147.189	37.3973	2.09025	-2.09177	2.53001	2.63243	2.67712	-0.208204	12.1321	6.51687	1.00468	1.04323	0.994219	0.979545	1.23577	1.02463	0.895515	1.86165	44	37.223	2.004	-2.104	2.583	2.13	2.613	-0.232	157	121011399	Chatswood (West) - Lane Cove North	5.5372	http://linked.data.gov.au/dataset/asgsed3/SA2/121011399	5.75001e+06	boundary	administrative	Sydney, Council of the City of Sydney, New South Wales, Australia	155	-0.02725	0.16624	-0.41066	0.14831	-0.95843	-0.22764
	35.9342	2.16271	0.396371	40.3216	-4.38737	19.249	37.1351	2.27263	-2.24722	2.45757	2.66782	2.54678	-0.138131	-4.38737	6.41883	0.984842	1.05971	0.982712	1.004	1.26648	1.00745	0.89272	-0.683515	45	37.707	2.145	-2.287	2.448	2.106	2.528	-0.155	158	121011401	St Leonards - Naremburn	2.761	http://linked.data.gov.au/dataset/asgsed3/SA2/121011401	5.75001e+06	boundary	administrative	Sydney, Council of the City of Sydney, New South Wales, Australia	516	-0.4771	-0.40532	0.66149	0.90436	-0.23794	0.52417
	27.6694	2.16817	0.388409	37.3567	-9.68731	93.8439	37.1693	2.28118	-2.19317	2.44982	2.75883	2.63721	-0.143824	-9.68731	6.45895	0.995209	1.06153	0.988348	1.00242	1.26725	1.01698	0.894946	-1.49983	46	37.348	2.149	-2.219	2.444	2.177	2.593	-0.161	159	121011682	Artarmon	1.6583	http://linked.data.gov.au/dataset/asgsed3/SA2/121011682	5.75001e+06	boundary	administrative	Sydney, Council of the City of Sydney, New South Wales, Australia	315	0.14694	0.14869	-0.38316	-0.02768	0.4364	-0.29531
	33.9565	2.59353	0.410391	27.5773	6.37916	40.6937	36.5497	2.96162	-2.33457	2.06186	3.55305	2.73573	0.0551513	6.37916	6.23883	1.02219	1.17379	0.996378	1.12817	1.45219	1.03427	0.907833	1.02249	47	35.756	2.523	-2.343	1.828	2.447	2.645	0.061	160	121011683	Castle Cove - Northbridge	7.6847	http://linked.data.gov.au/dataset/asgsed3/SA2/121011683	5.75001e+06	boundary	administrative	Sydney, Council of the City of Sydney, New South Wales, Australia	338	-0.77504	0.94838	-0.39333	0.06049	-1.40757	-0.29343
	45.6645	2.36549	0.38905	40.7969	4.86761	23.6936	36.9958	2.51083	-2.18556	2.33079	3.10453	2.77194	-0.083676	4.86761	6.44923	1.01201	1.09765	0.997891	1.03631	1.32013	1.03453	0.900563	0.754759	48	36.557	2.287	-2.19	2.249	2.352	2.679	-0.093	161	121011684	Chatswood - East	3.4093	http://linked.data.gov.au/dataset/asgsed3/SA2/121011684	5.75001e+06	boundary	administrative	Sydney, Council of the City of Sydney, New South Wales, Australia	902	0.27033	-0.11124	-0.06166	0.5565	0.45347	-0.45708
	27.0227	1.96469	0.379823	30.7567	-3.7341	13.9435	37.6105	1.79906	-2.09388	2.62339	2.22789	2.3918	-0.26422	-3.7341	6.0849	0.983405	1.01952	0.981026	0.952968	1.19688	1.00358	0.889023	-0.613666	49	38.245	1.765	-2.134	2.753	1.861	2.383	-0.297	162	121011685	Greenwich - Riverview	4.5871	http://linked.data.gov.au/dataset/asgsed3/SA2/121011685	5.75001e+06	boundary	administrative	Sydney, Council of the City of Sydney, New South Wales, Australia	275	0.01315	1.01049	-0.08174	-0.2243	-1.60881	0.75503
	44.5308	1.94732	0.369879	35.8624	8.66843	75.1417	37.6382	1.82464	-2.04643	2.61679	2.32656	2.5182	-0.274645	8.66843	6.54654	0.99753	1.01968	0.988069	0.954771	1.2	1.01364	0.892192	1.32413	50	37.731	1.789	-2.071	2.741	1.939	2.484	-0.308	163	121011686	Lane Cove	4.4686	http://linked.data.gov.au/dataset/asgsed3/SA2/121011686	5.75001e+06	boundary	administrative	Sydney, Council of the City of Sydney, New South Wales, Australia	97	-0.36721	0.351	-0.10404	0.41405	-0.44891	-0.18881
	25.8777	2.38653	0.398848	32.1831	-6.3054	39.7581	36.8577	2.62078	-2.26335	2.27272	3.15228	2.70938	-0.046203	-6.3054	6.27721	1.00642	1.11154	0.9926	1.05671	1.34718	1.02625	0.900435	-1.00449	51	36.623	2.358	-2.28	2.151	2.34	2.64	-0.051	164	121011687	Willoughby	3.0671	http://linked.data.gov.au/dataset/asgsed3/SA2/121011687	5.75001e+06	boundary	administrative	Sydney, Council of the City of Sydney, New South Wales, Australia	410	0.33666	0.68778	-0.86489	-0.51895	-0.15446	-0.42851
	45.5411	2.40803	0.381443	33.3712	12.1699	148.107	37.0695	2.48086	-2.11301	2.34634	3.165	2.86759	-0.100064	12.1699	6.40146	1.02412	1.10004	1.00759	1.03329	1.318	1.04958	0.903019	1.90111	52	36.196	2.255	-2.097	2.271	2.401	2.732	-0.111	172	121031408	Lindfield - Roseville	11.8765	http://linked.data.gov.au/dataset/asgsed3/SA2/121031408	5.75001e+06	boundary	administrative	Sydney, Council of the City of Sydney, New South Wales, Australia	430	-0.51872	0.71877	-0.53337	0.56041	-0.51086	-0.50002
	30.5878	2.48042	0.433204	34.3437	-3.75592	14.1069	36.579	2.78699	-2.50573	2.21102	3.02785	2.48009	0.00991989	-3.75592	6.43871	0.99231	1.14681	0.982128	1.11365	1.4133	1.00532	0.899031	-0.583334	53	36.862	2.43	-2.551	1.985	2.142	2.467	0.011	177	121041413	Cremorne - Cammeray	3.238	http://linked.data.gov.au/dataset/asgsed3/SA2/121041413	5.75001e+06	boundary	administrative	Sydney, Council of the City of Sydney, New South Wales, Australia	560	0.58	0.33157	-0.70297	-0.11371	-0.4497	-0.70547
	37.4289	2.15105	0.407462	39.7773	-2.34836	5.51482	37.1955	2.14447	-2.29244	2.51777	2.42432	2.383	-0.159142	-2.34836	6.44284	0.970276	1.05194	0.976821	0.994953	1.2496	0.99746	0.888617	-0.364492	54	38.335	2.039	-2.347	2.531	1.94	2.389	-0.179	178	121041414	Crows Nest - Waverton	2.9668	http://linked.data.gov.au/dataset/asgsed3/SA2/121041414	5.75001e+06	boundary	administrative	Sydney, Council of the City of Sydney, New South Wales, Australia	663	0.43701	-0.38937	-0.06337	0.69376	-0.33824	-0.22434
	37.8044	2.37023	0.440278	36.6106	1.19385	1.42528	36.8155	2.46832	-2.50075	2.39314	2.57799	2.32757	-0.0665039	1.19385	6.41639	0.972733	1.10818	0.977748	1.06333	1.33759	0.998707	0.891235	0.186062	55	37.847	2.227	-2.558	2.251	1.927	2.331	-0.075	179	121041416	Neutral Bay - Kirribilli	2.2116	http://linked.data.gov.au/dataset/asgsed3/SA2/121041416	5.75001e+06	boundary	administrative	Sydney, Council of the City of Sydney, New South Wales, Australia	476	1.1416	0.05687	-0.35488	-0.20267	-0.65794	-0.34037
	40.8544	2.20896	0.422939	41.0147	-0.16031	0.0256993	37.1169	2.17722	-2.36772	2.51053	2.36789	2.29996	-0.141241	-0.16031	5.88062	0.96535	1.06619	0.975733	1.00859	1.26551	0.996403	0.887533	-0.0272608	56	38.449	2.042	-2.427	2.489	1.871	2.308	-0.159	180	121041417	North Sydney - Lavender Bay	1.9142	http://linked.data.gov.au/dataset/asgsed3/SA2/121041417	5.75001e+06	boundary	administrative	Sydney, Council of the City of Sydney, New South Wales, Australia	586	0.60259	-0.68109	0.44556	0.78315	-0.75562	1.85423
	34.0391	3.18392	0.445348	32.6176	1.42153	2.02074	35.6433	4.0027	-2.53361	1.3	4.82322	2.71819	0.374427	1.42153	6.33797	1.10782	1.42325	1.01197	1.43387	1.89568	1.06068	0.946842	0.224287	57	32.174	2.812	-2.504	0.907	2.544	2.563	0.395	183	122011418	Balgowlah - Clontarf - Seaforth	7.6104	http://linked.data.gov.au/dataset/asgsed3/SA2/122011418	5.75001e+06	boundary	administrative	Sydney, Council of the City of Sydney, New South Wales, Australia	685	-0.45023	0.75474	-0.47384	0.63433	-0.58028	-0.47422
	31.6066	3.53218	0.484006	35.2076	-3.60095	12.9669	34.8607	4.7991	-2.8406	0.781849	5.62823	2.66071	0.664777	-3.60095	6.34816	1.19496	1.6294	1.02709	1.70765	2.2843	1.07632	1.00974	-0.567244	58	29.173	2.945	-2.766	0.458	2.464	2.472	0.658	184	122011419	Manly - Fairlight	6.7351	http://linked.data.gov.au/dataset/asgsed3/SA2/122011419	5.75001e+06	boundary	administrative	Sydney, Council of the City of Sydney, New South Wales, Australia	835	-0.58448	-0.16385	-0.30769	0.74695	-0.41183	-0.27268
	14.8127	2.87717	0.402547	27.3858	-12.5732	158.084	36.4303	3.20854	-2.19863	1.87021	4.11556	2.94255	0.131057	-12.5732	6.12452	1.05878	1.23608	1.01787	1.18314	1.54625	1.0747	0.919747	-2.05292	59	34.408	2.596	-2.16	1.581	2.662	2.738	0.142	192	122031427	Forestville - Killarney Heights	8.9311	http://linked.data.gov.au/dataset/asgsed3/SA2/122031427	5.75001e+06	boundary	administrative	Sydney, Council of the City of Sydney, New South Wales, Australia	404	-1.01289	0.59956	-0.3359	0.39972	-1.85111	-0.35258
	35.1684	3.67235	0.446722	37.1589	-1.99056	3.96234	35.19	4.61533	-2.41674	0.752825	5.93661	2.85085	0.6216	-1.99056	6.16965	1.18752	1.58975	1.03841	1.63119	2.19786	1.11172	0.990345	-0.322638	60	29.633	2.903	-2.327	0.462	2.701	2.564	0.628	193	122031429	Freshwater - Brookvale	7.1838	http://linked.data.gov.au/dataset/asgsed3/SA2/122031429	5.75001e+06	boundary	administrative	Sydney, Council of the City of Sydney, New South Wales, Australia	823	-0.81137	0.23439	0.00428	1.14761	-0.17579	-0.05613
	12.6019	3.30192	0.428371	29.7278	-17.1258	293.294	35.7491	3.97861	-2.33627	1.27106	5.07456	2.87473	0.383906	-17.1258	6.29458	1.11673	1.41832	1.02446	1.41058	1.87874	1.08861	0.948736	-2.72073	61	32.012	2.805	-2.28	0.901	2.701	2.641	0.405	194	122031430	Manly Vale - Allambie Heights	9.3541	http://linked.data.gov.au/dataset/asgsed3/SA2/122031430	5.75001e+06	boundary	administrative	Sydney, Council of the City of Sydney, New South Wales, Australia	340	-1.1973	0.33156	-0.34062	0.64341	-1.11647	-0.27513
	22.2472	3.10052	0.396798	27.1432	-4.89597	23.9705	36.3713	3.37554	-2.04605	1.73994	4.55925	3.12728	0.18704	-4.89597	5.66449	1.09188	1.28898	1.04303	1.2325	1.62875	1.11816	0.930718	-0.864326	62	33.311	2.619	-1.962	1.412	2.799	2.797	0.201	196	122031692	Belrose	13.4385	http://linked.data.gov.au/dataset/asgsed3/SA2/122031692	5.75001e+06	boundary	administrative	Sydney, Council of the City of Sydney, New South Wales, Australia	179	-1.23357	1.12641	0.29942	0.40793	-1.64165	-0.03432
	48.793	3.15306	0.404719	33.9757	14.8173	219.552	36.2043	3.53492	-2.12176	1.61332	4.69882	3.05422	0.241333	14.8173	5.82237	1.09467	1.31886	1.03567	1.27275	1.68694	1.10819	0.933979	2.54489	63	33.073	2.68	-2.049	1.268	2.785	2.756	0.258	200	122031696	Frenchs Forest - Oxford Falls	16.6936	http://linked.data.gov.au/dataset/asgsed3/SA2/122031696	5.75001e+06	boundary	administrative	Sydney, Council of the City of Sydney, New South Wales, Australia	716	-1.5569	0.82532	0.27137	1.50467	-0.82564	0.16484
Min	12.6019	1.41013	0.369879	27.1432	SSE	2443.86	34.8607	1.14467	-3.2388	0.752825	1.69663	1.699	-0.38449	-17.1258	1.78413	0.891139	0.909964	0.885033	0.861183	0.893441	0.924286	0.861136	-2.72073	0	29.173	1.15	-3.528	0.458	1.771	1.761	-0.437	47	0	0	0.4642	0	5.75001e+06	0	0	0	91	-2.10657	-5.5801	-4.13918	-4.49639	-1.85111	-1.519
Max	53.4366	3.67235	0.539068	52.3963	MSE	42.8748	38.276	4.7991	-2.00405	3.32424	5.93661	3.12728	0.664777	14.8173	6.60406	1.19496	1.6294	1.04303	1.70765	2.2843	1.11816	1.00974	2.54489	63	41.751	2.947	-1.962	3.827	2.799	2.797	0.658	200	0	0	16.6936	0	5.75001e+06	0	0	0	1297	1.82225	1.67844	3.88734	1.57593	2.83585	5.93217
Mean	37.0845	1.84124	0.460589	37.0286	Standard Error of regression or RMSE	6.54789	37.071	2.16588	-2.63911	2.76929	2.35461	2.2281	-0.051459	0.0558317	6.13343	0.955522	1.0146	0.928695	0.961852	1.10042	0.970787	0.88221	0.0207593	31.5	39.0098	2.0955	-2.86325	3.04009	2.08177	2.28452	-0.0637812	105.688	#DIV/0!	#DIV/0!	3.75054	#DIV/0!	5.75001e+06	#DIV/0!	#DIV/0!	#DIV/0!	440.109	-3.125e-07	1.5625e-07	7.11237e-17	-7.8125e-07	3.125e-07	6.25e-07
Stdev	8.77789	0.605048	0.0444993	5.57683			0.62421	0.743698	0.342396	0.610523	1.03651	0.369901	0.194463	6.22803	0.758558	0.0699424	0.162343	0.0522887	0.183219	0.327322	0.0544923	0.0304865	1.00384	18.619	2.98705	0.387507	0.476212	0.90305	0.241148	0.268262	0.208796	50.9522	#DIV/0!	#DIV/0!	3.18244	#DIV/0!	0	#DIV/0!	#DIV/0!	#DIV/0!	231.734	1	1	1	1	1	1
