# Supplementary material for: Investigating the spatial effects of zonal factors on road traffic speed variability during peak hour
Source: PLoS One. 2026 Jan 8;21(1):e0340583. doi: 10.1371/journal.pone.0340583 (PMC12782407; doi:10.1371/journal.pone.0340583)
Supplement: S4 File — (XLSX) [file pone.0340583.s004.xlsx]

## Sheet: mph_gwr_output_withmodecharac
	Observed	Cond	LocalR2	Predicted	Residual	sum of squared error (SSE)	Intercept	C1_Fac_1	C2_Fac_2	C3_Fac_3	C4_Fac_4	C5_Fac_5	C6_Fac_6	Residual	StdError	StdErr_Int	StdErrC1_F	StdErrC2_F	StdErrC3_F	StdErrC4_F	StdErrC5_F	StdErrC6_F	StdResid	Source_ID	Int_T-Stat	F-1_T-Stat	F-2_T-Stat	F-3_T-Stat	F-4_T-Stat	F-5_T-Stat	F-6_T-Stat	fid	SA2_CODE21	SA2_NAME21	AREASQKM21	LOCI_URI21	osm_id	class	type	name	Fac_1	Fac_2	Fac_3	Fac_4	Fac_5	Fac_6
	35.7788	3.17638	0.477382	35.5594	0.219336	0.0481084	38.4758	2.07282	-4.5148	2.53039	1.76607	2.75624	1.83277	0.219336	5.99858	1.9739	1.36209	1.34136	1.25212	1.26563	1.98414	1.3681	0.0365647	0	19.492	1.522	-3.366	2.021	1.395	1.389	1.34	47	117011320	Banksmeadow	3.9384	http://linked.data.gov.au/dataset/asgsed3/SA2/117011320	5.75001e+06	boundary	administrative	Sydney, Council of the City of Sydney, New South Wales, Australia	-1.76338	0.49917	0.94848	-1.42522	0.40982	1.08026
	43.9834	3.28052	0.43594	36.2103	7.77317	60.4221	38.3416	1.39057	-3.86477	2.02016	1.75774	2.20324	0.990949	7.77317	6.51694	1.99534	1.30511	1.30709	1.23922	1.23629	1.95179	1.14189	1.19276	1	19.216	1.065	-2.957	1.63	1.422	1.129	0.868	48	117011321	Botany	3.4307	http://linked.data.gov.au/dataset/asgsed3/SA2/117011321	5.75001e+06	boundary	administrative	Sydney, Council of the City of Sydney, New South Wales, Australia	-1.02344	0.59892	-0.25767	0.41861	0.74899	-0.26137
	33.0056	2.84013	0.44223	38.1628	-5.15722	26.5969	39.4588	2.13419	-4.32414	2.33449	2.04124	2.02588	2.09029	-5.15722	6.77445	1.80816	1.34117	1.26772	1.20031	1.25263	1.79588	1.44001	-0.761275	2	21.823	1.591	-3.411	1.945	1.63	1.128	1.452	49	117011323	Pagewood - Hillsdale - Daceyville	3.1186	http://linked.data.gov.au/dataset/asgsed3/SA2/117011323	5.75001e+06	boundary	administrative	Sydney, Council of the City of Sydney, New South Wales, Australia	-0.64461	0.45497	-0.58013	0.42452	1.50059	-0.24164
	27.1768	3.10794	0.510741	25.8512	1.32566	1.75736	38.6223	2.63777	-4.98531	2.89422	1.68746	3.19023	2.54509	1.32566	3.29731	1.94478	1.44334	1.38835	1.27055	1.3117	2.00019	1.57947	0.402042	3	19.859	1.828	-3.591	2.278	1.286	1.595	1.611	50	117011324	Port Botany Industrial	2.8044	http://linked.data.gov.au/dataset/asgsed3/SA2/117011324	5.75001e+06	boundary	administrative	Sydney, Council of the City of Sydney, New South Wales, Australia	-2.05312	1.67844	1.38976	-4.49639	1.24834	0.2337
	44.6868	3.16552	0.364667	42.6884	1.99839	3.99357	38.8633	0.849289	-3.00893	1.42745	1.7232	1.24617	0.411262	1.99839	2.56623	1.84169	1.25116	1.25027	1.19227	1.2079	1.75507	1.03426	0.778728	4	21.102	0.679	-2.407	1.197	1.427	0.71	0.398	51	117011325	Sydney Airport	8.9106	http://linked.data.gov.au/dataset/asgsed3/SA2/117011325	5.75001e+06	boundary	administrative	Sydney, Council of the City of Sydney, New South Wales, Australia	-1.9123	-2.25989	3.88734	-2.80673	-1.1542	-1.519
	35.2578	2.68356	0.340295	38.0412	-2.78343	7.74749	39.6497	1.26204	-3.16545	1.40143	2.03402	0.870401	0.786468	-2.78343	6.60536	1.71763	1.26392	1.18329	1.11588	1.20029	1.60464	1.08498	-0.42139	5	23.084	0.999	-2.675	1.256	1.695	0.542	0.725	52	117011634	Eastlakes	3.1149	http://linked.data.gov.au/dataset/asgsed3/SA2/117011634	5.75001e+06	boundary	administrative	Sydney, Council of the City of Sydney, New South Wales, Australia	-1.17397	-0.20167	-0.53262	-0.06119	0.30466	-0.2029
	45.3083	2.94478	0.284668	42.2956	3.01275	9.07668	39.4374	0.719759	-2.58833	1.10329	1.68239	0.790207	0.289594	3.01275	6.28923	1.87878	1.27339	1.2311	1.17005	1.24754	1.71451	1.03358	0.479034	6	20.991	0.565	-2.102	0.943	1.349	0.461	0.28	53	117011635	Mascot	3.0501	http://linked.data.gov.au/dataset/asgsed3/SA2/117011635	5.75001e+06	boundary	administrative	Sydney, Council of the City of Sydney, New South Wales, Australia	-0.15591	0.11548	-0.07272	1.15208	1.90074	-0.31308
	39.6888	2.85459	0.192026	42.6407	-2.95186	8.71349	39.8887	0.330445	-1.87985	0.854251	1.49704	0.422737	0.103803	-2.95186	5.7663	2.00563	1.28978	1.29688	1.19323	1.32611	1.7912	1.04803	-0.511916	7	19.888	0.256	-1.45	0.716	1.129	0.236	0.099	55	117021328	Sydenham - Tempe - St Peters	3.8539	http://linked.data.gov.au/dataset/asgsed3/SA2/117021328	5.75001e+06	boundary	administrative	Sydney, Council of the City of Sydney, New South Wales, Australia	-1.24841	0.1127	0.58368	1.57593	1.22556	0.00423
	49.0246	4.83678	0.17235	42.8753	6.14926	37.8134	39.6124	4.08838	-1.53499	-2.93384	5.49553	-0.21958	0.524938	6.14926	6.52453	2.35522	2.66148	1.53251	2.20186	3.1191	1.58904	1.09796	0.942483	8	16.819	1.536	-1.002	-1.332	1.762	-0.138	0.478	58	117031329	Darlinghurst	0.8569	http://linked.data.gov.au/dataset/asgsed3/SA2/117031329	5.75001e+06	boundary	administrative	Sydney, Council of the City of Sydney, New South Wales, Australia	1.60428	-0.61002	1.57089	0.06471	-0.22839	-0.05591
	41.5142	2.64316	0.116603	42.5864	-1.07217	1.14956	40.2439	0.534804	-1.62682	0.502954	1.36152	0.247714	0.0995004	-1.07217	6.56113	1.89	1.32616	1.35375	1.14103	1.54295	1.67961	1.04476	-0.163413	9	21.293	0.403	-1.202	0.441	0.882	0.147	0.095	59	117031330	Erskineville - Alexandria	4.3199	http://linked.data.gov.au/dataset/asgsed3/SA2/117031330	5.75001e+06	boundary	administrative	Sydney, Council of the City of Sydney, New South Wales, Australia	-0.53944	-0.38145	0.68561	1.14854	0.47342	-0.15444
	36.2654	3.89165	0.171423	41.939	-5.67352	32.1888	39.424	1.86616	-1.06797	-0.975164	3.16222	0.948203	0.140648	-5.67352	6.04219	2.26763	2.09172	1.63831	1.86963	2.49924	1.67721	1.09746	-0.938983	10	17.386	0.892	-0.652	-0.522	1.265	0.565	0.128	60	117031331	Glebe - Forest Lodge	2.3018	http://linked.data.gov.au/dataset/asgsed3/SA2/117031331	5.75001e+06	boundary	administrative	Sydney, Council of the City of Sydney, New South Wales, Australia	1.02096	-0.56493	0.00713	0.21079	-0.65382	-0.23705
	42.5424	4.85131	0.18292	42.6609	-0.118449	0.0140301	38.553	4.74745	-2.09539	-2.82632	5.60306	-0.0612857	0.591329	-0.118449	6.44786	2.33945	2.67266	1.51553	2.17972	3.06528	1.60115	1.11759	-0.0183702	11	16.479	1.776	-1.383	-1.297	1.828	-0.038	0.529	61	117031333	Potts Point - Woolloomooloo	1.4636	http://linked.data.gov.au/dataset/asgsed3/SA2/117031333	5.75001e+06	boundary	administrative	Sydney, Council of the City of Sydney, New South Wales, Australia	1.0028	-0.73697	1.30003	0.27576	-0.9445	-0.21271
	43.0362	4.59112	0.191883	43.6851	-0.648818	0.420965	39.8569	3.8222	-1.34226	-2.96211	5.53099	-0.312752	0.517047	-0.648818	6.64477	2.22156	2.55472	1.49001	2.22605	3.13445	1.56514	1.0929	-0.0976434	12	17.941	1.496	-0.901	-1.331	1.765	-0.2	0.473	62	117031336	Surry Hills	1.3164	http://linked.data.gov.au/dataset/asgsed3/SA2/117031336	5.75001e+06	boundary	administrative	Sydney, Council of the City of Sydney, New South Wales, Australia	1.42599	-0.64154	1.33728	0.3423	-0.24226	-0.95007
	41.8194	2.90043	0.101747	40.1069	1.71252	2.93271	40.1975	0.634704	-1.1504	0.0346789	1.67817	0.498021	0.0167379	1.71252	3.21669	2.11544	1.5588	1.57053	1.28819	1.74663	1.72702	1.0674	0.532385	13	19.002	0.407	-0.732	0.027	0.961	0.288	0.016	63	117031638	Camperdown - Darlington	1.7106	http://linked.data.gov.au/dataset/asgsed3/SA2/117031638	5.75001e+06	boundary	administrative	Sydney, Council of the City of Sydney, New South Wales, Australia	-0.02763	-0.16413	-0.33533	-0.36652	0.53332	5.93217
	38.448	3.8491	0.134865	43.0311	-4.58312	21.005	40.2408	2.18969	-1.12603	-1.48829	3.42754	-0.0382695	0.199223	-4.58312	6.09451	2.10085	2.02865	1.51903	1.72673	2.38279	1.63105	1.06958	-0.752007	14	19.155	1.079	-0.741	-0.862	1.438	-0.023	0.186	64	117031639	Chippendale	0.4642	http://linked.data.gov.au/dataset/asgsed3/SA2/117031639	5.75001e+06	boundary	administrative	Sydney, Council of the City of Sydney, New South Wales, Australia	1.82225	-1.32772	-0.0389	-0.81409	0.19777	0.22625
	43.3156	4.54706	0.21136	38.8492	4.46634	19.9482	38.4472	3.56547	-1.46858	-2.01465	4.53371	0.995096	0.285509	4.46634	6.24756	2.26864	2.70863	1.53884	2.35745	3.30345	1.62984	1.11636	0.714894	15	16.947	1.316	-0.954	-0.855	1.372	0.611	0.256	66	117031641	Pyrmont	0.9299	http://linked.data.gov.au/dataset/asgsed3/SA2/117031641	5.75001e+06	boundary	administrative	Sydney, Council of the City of Sydney, New South Wales, Australia	1.26337	-0.15988	1.16128	-0.44401	0.16409	-0.51808
	35.4514	2.95016	0.108737	41.3263	-5.87485	34.5139	40.7055	1.40864	-1.27769	-0.662576	2.47064	-0.262144	0.141504	-5.87485	6.86417	1.84774	1.54118	1.42051	1.25823	1.75891	1.56263	1.04417	-0.855872	16	22.03	0.914	-0.899	-0.527	1.405	-0.168	0.136	67	117031642	Redfern	1.6989	http://linked.data.gov.au/dataset/asgsed3/SA2/117031642	5.75001e+06	boundary	administrative	Sydney, Council of the City of Sydney, New South Wales, Australia	0.373	-0.1596	1.13944	0.38355	0.88075	-0.49687
	33.851	2.48756	0.212373	37.8249	-3.97385	15.7915	40.2941	0.954876	-2.24268	0.642712	1.95174	0.0587408	0.335797	-3.97385	6.71758	1.67654	1.25823	1.19386	1.07378	1.2929	1.49808	1.03312	-0.59156	17	24.034	0.759	-1.879	0.599	1.51	0.039	0.325	68	117031643	Rosebery - Beaconsfield	1.6423	http://linked.data.gov.au/dataset/asgsed3/SA2/117031643	5.75001e+06	boundary	administrative	Sydney, Council of the City of Sydney, New South Wales, Australia	0.35951	0.54362	-0.41362	-0.66032	1.20468	-0.32608
	40.2726	4.94777	0.159624	40.7976	-0.525009	0.275634	39.0185	3.72293	-1.47834	-2.09823	3.94203	0.421931	0.123429	-0.525009	4.57631	2.53371	2.91231	1.60156	2.35065	3.34215	1.73925	1.14429	-0.114723	18	15.4	1.278	-0.923	-0.893	1.179	0.243	0.108	69	117031644	Sydney (North) - Millers Point	3.2122	http://linked.data.gov.au/dataset/asgsed3/SA2/117031644	5.75001e+06	boundary	administrative	Sydney, Council of the City of Sydney, New South Wales, Australia	-0.56297	-1.60429	2.06614	1.46592	0.2094	-0.23114
	47.678	4.56311	0.168943	45.9505	1.72758	2.98454	39.6464	3.41914	-1.24748	-2.4901	4.74379	0.14427	0.324145	1.72758	4.4578	2.20467	2.58356	1.48838	2.23405	3.10244	1.57707	1.09151	0.387542	19	17.983	1.323	-0.838	-1.115	1.529	0.091	0.297	70	117031645	Sydney (South) - Haymarket	1.081	http://linked.data.gov.au/dataset/asgsed3/SA2/117031645	5.75001e+06	boundary	administrative	Sydney, Council of the City of Sydney, New South Wales, Australia	0.83996	-1.19058	1.19208	0.96247	2.64015	-0.09672
	35.2699	4.02528	0.146084	39.0642	-3.79438	14.3973	39.8718	2.54219	-1.20706	-1.70071	3.7367	0.24823	0.198128	-3.79438	5.62804	2.05492	2.15032	1.48999	1.85573	2.54597	1.57303	1.07018	-0.674192	20	19.403	1.182	-0.81	-0.916	1.468	0.158	0.185	71	117031646	Ultimo	0.5588	http://linked.data.gov.au/dataset/asgsed3/SA2/117031646	5.75001e+06	boundary	administrative	Sydney, Council of the City of Sydney, New South Wales, Australia	0.90592	-0.83756	1.02353	-0.79712	0.34101	2.5897
	43.4848	2.67597	0.128779	41.111	2.37384	5.6351	40.7048	1.45101	-1.51597	-0.515096	2.54256	-0.34631	0.23848	2.37384	6.7941	1.76251	1.43619	1.35358	1.18115	1.66834	1.51462	1.04345	0.349397	21	23.095	1.01	-1.12	-0.436	1.524	-0.229	0.229	72	117031647	Waterloo	1.1339	http://linked.data.gov.au/dataset/asgsed3/SA2/117031647	5.75001e+06	boundary	administrative	Sydney, Council of the City of Sydney, New South Wales, Australia	1.36243	-0.15789	0.29737	-0.46493	0.77967	-0.85848
	45.0383	2.47192	0.152706	41.2889	3.74944	14.0583	40.6222	1.20852	-1.84289	0.027152	2.24602	-0.260322	0.302113	3.74944	6.28498	1.70749	1.33023	1.28653	1.0971	1.54281	1.49403	1.04152	0.596571	22	23.791	0.909	-1.432	0.025	1.456	-0.174	0.29	73	117031648	Zetland	0.8047	http://linked.data.gov.au/dataset/asgsed3/SA2/117031648	5.75001e+06	boundary	administrative	Sydney, Council of the City of Sydney, New South Wales, Australia	1.46569	-0.07909	-0.21808	-0.29536	1.68241	-0.47383
	32.9765	4.54296	0.512084	37.9434	-4.96689	24.67	37.8958	7.17376	-4.3157	-3.55467	9.74804	1.43501	5.69511	-4.96689	6.31108	1.88757	2.48236	1.31388	2.48963	3.42669	1.50938	2.3395	-0.787011	23	20.076	2.89	-3.285	-1.428	2.845	0.951	2.434	74	118011339	Bondi - Tamarama - Bronte	2.4962	http://linked.data.gov.au/dataset/asgsed3/SA2/118011339	5.75001e+06	boundary	administrative	Sydney, Council of the City of Sydney, New South Wales, Australia	0.76137	0.03528	-0.51092	-0.3181	-1.20468	-0.39483
	38.6231	4.82502	0.523936	43.6715	-5.04841	25.4864	36.4529	8.53409	-4.76779	-4.30115	10.6499	1.30766	5.98388	-5.04841	4.97484	2.11535	2.8636	1.40377	2.68062	3.7419	1.57576	2.31453	-1.01479	24	17.233	2.98	-3.396	-1.605	2.846	0.83	2.585	75	118011340	Bondi Beach - North Bondi	2.4604	http://linked.data.gov.au/dataset/asgsed3/SA2/118011340	5.75001e+06	boundary	administrative	Sydney, Council of the City of Sydney, New South Wales, Australia	0.95705	0.10285	-0.76937	0.08296	0.44296	-0.8741
	67.2756	4.53891	0.427768	52.0934	15.1823	230.501	38.0518	6.48262	-3.51988	-3.90648	9.62684	0.491708	3.56109	15.1823	5.70242	1.82898	2.33168	1.27229	2.32492	3.23318	1.39888	1.67433	2.66242	25	20.805	2.78	-2.767	-1.68	2.978	0.352	2.127	76	118011341	Bondi Junction - Waverly	2.5235	http://linked.data.gov.au/dataset/asgsed3/SA2/118011341	5.75001e+06	boundary	administrative	Sydney, Council of the City of Sydney, New South Wales, Australia	0.47507	-0.41662	-0.15077	0.81533	-0.19008	0.32317
	45.6483	4.74434	0.332393	44.358	1.29026	1.66478	39.0628	5.566	-2.48932	-4.07089	8.78802	-0.290247	2.05861	1.29026	0.769916	1.93377	2.33531	1.3214	2.27374	3.19831	1.43095	1.33122	1.67585	26	20.2	2.383	-1.884	-1.79	2.748	-0.203	1.546	77	118011342	Centennial Park	1.9786	http://linked.data.gov.au/dataset/asgsed3/SA2/118011342	5.75001e+06	boundary	administrative	Sydney, Council of the City of Sydney, New South Wales, Australia	-2.10657	-5.5801	-4.13918	-1.44462	0.03791	-0.49262
	22.4749	5.1916	0.529829	29.0079	-6.533	42.6801	34.3308	10.1079	-5.53885	-4.69768	11.0166	0.507259	6.02801	-6.533	5.29817	2.44431	3.14354	1.5543	2.68873	3.82767	1.77617	2.26565	-1.23307	27	14.045	3.215	-3.564	-1.747	2.878	0.286	2.661	78	118011344	Dover Heights	1.8705	http://linked.data.gov.au/dataset/asgsed3/SA2/118011344	5.75001e+06	boundary	administrative	Sydney, Council of the City of Sydney, New South Wales, Australia	0.88764	0.93891	-0.85806	-1.17317	-0.51638	0.01007
	39.3874	4.83683	0.240426	47.8994	-8.51204	72.4549	39.4985	4.88193	-1.85296	-3.74247	7.27439	-0.53013	1.08638	-8.51204	5.40784	2.19981	2.50861	1.46505	2.2502	3.26352	1.51691	1.14727	-1.57402	28	17.955	1.946	-1.265	-1.663	2.229	-0.349	0.947	79	118011345	Paddington - Moore Park	3.725	http://linked.data.gov.au/dataset/asgsed3/SA2/118011345	5.75001e+06	boundary	administrative	Sydney, Council of the City of Sydney, New South Wales, Australia	-0.50545	-0.80941	0.41051	1.51743	0.09847	-0.07468
	31.3951	5.46814	0.525281	34.2919	-2.89673	8.39103	32.5231	10.8684	-5.95047	-4.92907	11.3489	-0.976245	4.69501	-2.89673	4.97589	2.91793	3.28278	1.72378	2.64092	3.9736	2.12057	2.19114	-0.582152	29	11.146	3.311	-3.452	-1.866	2.856	-0.46	2.143	80	118011346	Rose Bay - Vaucluse - Watsons Bay	5.1368	http://linked.data.gov.au/dataset/asgsed3/SA2/118011346	5.75001e+06	boundary	administrative	Sydney, Council of the City of Sydney, New South Wales, Australia	-0.38591	0.20529	-0.52403	0.08766	-1.31016	0.49579
	41.7269	4.63697	0.350829	42.7352	-1.00827	1.01661	37.6007	6.44683	-3.22489	-3.9993	9.11657	0.00885144	2.1925	-1.00827	6.602	1.90492	2.36411	1.3078	2.23743	3.15406	1.38956	1.25847	-0.152722	30	19.739	2.727	-2.466	-1.787	2.89	0.006	1.742	81	118011347	Woollahra	1.2805	http://linked.data.gov.au/dataset/asgsed3/SA2/118011347	5.75001e+06	boundary	administrative	Sydney, Council of the City of Sydney, New South Wales, Australia	1.32747	0.07145	-0.63266	-0.58207	-0.9794	-0.18615
	41.189	4.76698	0.397275	34.9547	6.23426	38.8661	36.3622	7.49401	-3.98441	-4.09982	9.66909	0.0766589	2.84139	6.23426	6.41863	2.11422	2.59378	1.39555	2.32935	3.29378	1.46185	1.42526	0.971277	31	17.199	2.889	-2.855	-1.76	2.936	0.052	1.994	82	118011649	Bellevue Hill	3.1556	http://linked.data.gov.au/dataset/asgsed3/SA2/118011649	5.75001e+06	boundary	administrative	Sydney, Council of the City of Sydney, New South Wales, Australia	0.83568	0.49681	-0.78438	-0.98436	-1.20588	0.24773
	46.2306	4.91984	0.289187	41.1734	5.05719	25.5752	37.0096	6.56533	-3.27844	-3.70001	8.18161	-0.288874	1.62179	5.05719	6.38615	2.27247	2.59568	1.4793	2.19382	3.12731	1.52389	1.20069	0.7919	32	16.286	2.529	-2.216	-1.687	2.616	-0.19	1.351	83	118011650	Double Bay - Darling Point	1.5591	http://linked.data.gov.au/dataset/asgsed3/SA2/118011650	5.75001e+06	boundary	administrative	Sydney, Council of the City of Sydney, New South Wales, Australia	1.10351	-0.09786	-0.06175	-0.57575	-1.60897	0.37947
	44.1961	2.47856	0.244904	42.2609	1.93518	3.74492	40.7368	1.57791	-2.37582	0.146894	3.0554	-0.268361	0.796479	1.93518	6.06921	1.64035	1.31882	1.21153	1.09145	1.40207	1.43462	1.10074	0.318852	33	24.834	1.196	-1.961	0.135	2.179	-0.187	0.724	84	118021564	Kensington (NSW)	2.6423	http://linked.data.gov.au/dataset/asgsed3/SA2/118021564	5.75001e+06	boundary	administrative	Sydney, Council of the City of Sydney, New South Wales, Australia	-0.35329	-0.06668	-0.46172	0.18695	0.65223	2.00236
	38.1042	2.51451	0.360828	35.9217	2.18247	4.76318	40.474	1.85973	-3.45887	1.36281	2.67012	0.648665	1.77738	2.18247	6.18527	1.63496	1.31125	1.19477	1.12952	1.25603	1.51313	1.3289	0.35285	34	24.755	1.418	-2.895	1.207	2.126	0.429	1.337	85	118021565	Kingsford	2.0141	http://linked.data.gov.au/dataset/asgsed3/SA2/118021565	5.75001e+06	boundary	administrative	Sydney, Council of the City of Sydney, New South Wales, Australia	1.06545	0.51204	-0.90081	-0.91507	1.15801	-1.0368
	27.6138	2.6003	0.500799	30.3555	-2.74172	7.51703	40.4123	3.3211	-5.12688	2.69135	2.22366	2.40076	4.47483	-2.74172	6.38704	1.65349	1.41659	1.30701	1.28769	1.3384	1.65621	1.99452	-0.429263	35	24.441	2.344	-3.923	2.09	1.661	1.45	2.244	86	118021566	Maroubra - North	1.8112	http://linked.data.gov.au/dataset/asgsed3/SA2/118021566	5.75001e+06	boundary	administrative	Sydney, Council of the City of Sydney, New South Wales, Australia	0.31003	1.23668	-0.73176	-1.05606	0.46485	-0.34512
	23.3854	2.67923	0.520082	33.5473	-10.1618	103.262	40.2169	3.42958	-5.36873	3.01848	1.9975	2.77682	4.38877	-10.1618	6.94292	1.69894	1.4602	1.33577	1.26677	1.3515	1.75136	1.99313	-1.46362	36	23.672	2.349	-4.019	2.383	1.478	1.586	2.202	87	118021567	Maroubra - South	2.065	http://linked.data.gov.au/dataset/asgsed3/SA2/118021567	5.75001e+06	boundary	administrative	Sydney, Council of the City of Sydney, New South Wales, Australia	-0.02538	0.73131	-0.52946	-0.51998	0.47997	-0.30815
	43.8656	2.69082	0.471003	37.2787	6.58684	43.3865	39.8199	2.71574	-4.74063	2.588	2.02265	2.23506	3.01825	6.58684	5.39705	1.71267	1.3663	1.27752	1.20533	1.28819	1.726	1.64243	1.22045	37	23.25	1.988	-3.711	2.147	1.57	1.295	1.838	88	118021568	Maroubra - West	2.0464	http://linked.data.gov.au/dataset/asgsed3/SA2/118021568	5.75001e+06	boundary	administrative	Sydney, Council of the City of Sydney, New South Wales, Australia	-0.554	0.82859	-0.91685	-0.1138	2.83585	-0.27962
	41.1095	3.47029	0.380635	41.9199	-0.810416	0.656775	39.8522	3.91084	-3.05813	-1.71429	6.54582	0.347789	2.89272	-0.810416	6.43664	1.64207	1.6686	1.24114	1.67197	2.15901	1.40746	1.57306	-0.125907	38	24.269	2.344	-2.464	-1.025	3.032	0.247	1.839	89	118021569	Randwick - North	1.9356	http://linked.data.gov.au/dataset/asgsed3/SA2/118021569	5.75001e+06	boundary	administrative	Sydney, Council of the City of Sydney, New South Wales, Australia	1.39849	-0.07669	-0.65924	-0.77371	-0.74278	0.19244
	54.7392	2.82174	0.408151	44.8486	9.89065	97.8249	40.7954	2.84212	-3.65435	0.631765	3.9046	0.835974	3.4902	9.89065	6.46753	1.7092	1.50326	1.31384	1.46691	1.51398	1.56043	1.98738	1.52928	39	23.868	1.891	-2.781	0.431	2.579	0.536	1.756	90	118021570	Randwick - South	3.3725	http://linked.data.gov.au/dataset/asgsed3/SA2/118021570	5.75001e+06	boundary	administrative	Sydney, Council of the City of Sydney, New South Wales, Australia	-0.15351	-0.14186	0.58564	0.52012	0.11461	0.42243
	24.2923	2.82272	0.529679	29.624	-5.33167	28.4267	39.5155	3.33826	-5.4063	3.15908	1.72353	3.1775	3.71214	-5.33167	4.99664	1.77186	1.5159	1.37729	1.24888	1.36189	1.86829	1.84357	-1.06705	40	22.302	2.202	-3.925	2.53	1.266	1.701	2.014	92	118021652	Malabar - La Perouse	8.4115	http://linked.data.gov.au/dataset/asgsed3/SA2/118021652	5.75001e+06	boundary	administrative	Sydney, Council of the City of Sydney, New South Wales, Australia	-1.70018	0.47543	-0.12027	0.30763	0.25509	-0.70213
	33.0962	2.83684	0.508387	31.6972	1.39903	1.9573	39.4016	3.01327	-5.12837	2.94765	1.78143	2.90498	3.23891	1.39903	6.67131	1.78639	1.44505	1.34611	1.23818	1.32642	1.85285	1.71919	0.209709	41	22.057	2.085	-3.81	2.381	1.343	1.568	1.884	93	118021653	Matraville - Chifley	3.4138	http://linked.data.gov.au/dataset/asgsed3/SA2/118021653	5.75001e+06	boundary	administrative	Sydney, Council of the City of Sydney, New South Wales, Australia	-0.31138	1.26977	-0.69805	-0.11954	1.10049	-0.36452
	51.895	3.39477	0.265862	40.6841	11.2109	125.685	37.7843	2.28942	-1.73351	-0.337422	3.56048	1.73855	0.264472	11.2109	6.04253	1.9108	1.80733	1.67776	1.69628	2.2367	1.61107	1.07174	1.85534	42	19.774	1.267	-1.033	-0.199	1.592	1.079	0.247	142	120021389	Lilyfield - Rozelle	3.6039	http://linked.data.gov.au/dataset/asgsed3/SA2/120021389	5.75001e+06	boundary	administrative	Sydney, Council of the City of Sydney, New South Wales, Australia	-0.53543	0.18108	0.28486	1.2243	0.05936	0.27742
	38.1816	2.9309	0.174596	38.0201	0.161523	0.0260897	39.2847	0.731099	-1.32933	0.241705	1.93771	1.35705	0.0414563	0.161523	5.71721	2.12858	1.59407	1.68048	1.42254	1.83654	1.6732	1.08378	0.028252	43	18.456	0.459	-0.791	0.17	1.055	0.811	0.038	143	120021674	Annandale (NSW)	1.4885	http://linked.data.gov.au/dataset/asgsed3/SA2/120021674	5.75001e+06	boundary	administrative	Sydney, Council of the City of Sydney, New South Wales, Australia	0.65212	0.63675	-0.2427	-0.47784	0.07773	-0.38129
	44.8923	5.25298	0.405195	32.9425	11.9498	142.799	32.1294	12.0579	7.7108	-1.1561	18.1461	3.16472	1.19935	11.9498	6.32944	2.63697	3.7795	4.52987	3.03622	4.49859	2.25193	1.40263	1.88798	44	12.184	3.19	1.702	-0.381	4.034	1.405	0.855	157	121011399	Chatswood (West) - Lane Cove North	5.5372	http://linked.data.gov.au/dataset/asgsed3/SA2/121011399	5.75001e+06	boundary	administrative	Sydney, Council of the City of Sydney, New South Wales, Australia	-0.02725	0.16624	-0.41066	0.14831	-0.95843	-0.22764
	36.9178	4.12137	0.354693	38.0997	-1.18191	1.39692	33.9625	8.57888	0.69709	-2.0586	11.104	1.52354	0.371981	-1.18191	6.33927	2.26778	3.00532	2.38924	2.62867	3.83089	2.02128	1.36015	-0.186443	45	14.976	2.855	0.292	-0.783	2.899	0.754	0.273	158	121011401	St Leonards - Naremburn	2.761	http://linked.data.gov.au/dataset/asgsed3/SA2/121011401	5.75001e+06	boundary	administrative	Sydney, Council of the City of Sydney, New South Wales, Australia	-0.4771	-0.40532	0.66149	0.90436	-0.23794	0.52417
	29.9676	5.1937	0.404502	35.3462	-5.37867	28.9301	31.8876	12.1731	7.44092	-0.268789	17.1124	2.65207	0.755623	-5.37867	6.09817	2.66867	3.75853	4.53097	3.13478	4.54356	2.24331	1.51876	-0.882014	46	11.949	3.239	1.642	-0.086	3.766	1.182	0.498	159	121011682	Artarmon	1.6583	http://linked.data.gov.au/dataset/asgsed3/SA2/121011682	5.75001e+06	boundary	administrative	Sydney, Council of the City of Sydney, New South Wales, Australia	0.14694	0.14869	-0.38316	-0.02768	0.4364	-0.29531
	32.9666	5.94353	0.492091	25.4818	7.48473	56.0213	28.9309	16.7467	13.022	3.16555	20.62	2.08168	-0.369656	7.48473	6.04749	2.99233	3.83845	4.58184	3.06353	4.93894	2.59918	2.38047	1.23766	47	9.668	4.363	2.842	1.033	4.175	0.801	-0.155	160	121011683	Castle Cove - Northbridge	7.6847	http://linked.data.gov.au/dataset/asgsed3/SA2/121011683	5.75001e+06	boundary	administrative	Sydney, Council of the City of Sydney, New South Wales, Australia	-0.77504	0.94838	-0.39333	0.06049	-1.40757	-0.29343
	46.8129	5.62744	0.452727	45.6495	1.16336	1.35341	30.4015	14.8235	11.1638	0.506791	20.6719	3.22574	0.990716	1.16336	6.33969	2.69028	3.69658	4.4111	2.93867	4.55261	2.37231	1.5911	0.183505	48	11.301	4.01	2.531	0.172	4.541	1.36	0.623	161	121011684	Chatswood - East	3.4093	http://linked.data.gov.au/dataset/asgsed3/SA2/121011684	5.75001e+06	boundary	administrative	Sydney, Council of the City of Sydney, New South Wales, Australia	0.27033	-0.11124	-0.06166	0.5565	0.45347	-0.45708
	22.9716	4.08688	0.325697	30.6858	-7.71418	59.5085	35.1898	6.73411	-0.294596	-2.47225	9.83118	1.68109	0.546646	-7.71418	5.26099	2.14811	2.90605	2.2168	2.54032	3.68327	1.91525	1.20106	-1.4663	49	16.382	2.317	-0.133	-0.973	2.669	0.878	0.455	162	121011685	Greenwich - Riverview	4.5871	http://linked.data.gov.au/dataset/asgsed3/SA2/121011685	5.75001e+06	boundary	administrative	Sydney, Council of the City of Sydney, New South Wales, Australia	0.01315	1.01049	-0.08174	-0.2243	-1.60881	0.75503
	30.6439	4.86128	0.353904	36.423	-5.77901	33.3969	33.8241	9.2169	3.65443	-1.9891	13.9857	2.48313	0.965637	-5.77901	6.81272	2.49883	3.58029	4.02624	2.95621	4.29616	2.08047	1.32466	-0.848267	50	13.536	2.574	0.908	-0.673	3.255	1.194	0.729	163	121011686	Lane Cove	4.4686	http://linked.data.gov.au/dataset/asgsed3/SA2/121011686	5.75001e+06	boundary	administrative	Sydney, Council of the City of Sydney, New South Wales, Australia	-0.36721	0.351	-0.10404	0.41405	-0.44891	-0.18881
	23.2484	5.20287	0.42651	31.2308	-7.9824	63.7187	31.0548	13.5366	8.64854	0.451795	17.9179	2.49491	0.594874	-7.9824	5.90519	2.60595	3.46857	3.83055	2.85164	4.37807	2.2987	1.6934	-1.35176	51	11.917	3.903	2.258	0.158	4.093	1.085	0.351	164	121011687	Willoughby	3.0671	http://linked.data.gov.au/dataset/asgsed3/SA2/121011687	5.75001e+06	boundary	administrative	Sydney, Council of the City of Sydney, New South Wales, Australia	0.33666	0.68778	-0.86489	-0.51895	-0.15446	-0.42851
	57.4683	6.04337	0.479196	40.8789	16.5894	275.207	29.8477	15.8273	12.6153	0.0978331	22.7693	3.72531	1.2623	16.5894	6.38758	2.73536	3.79427	4.64727	3.01614	4.65844	2.46454	1.5466	2.59713	52	10.912	4.171	2.715	0.032	4.888	1.512	0.816	172	121031408	Lindfield - Roseville	11.8765	http://linked.data.gov.au/dataset/asgsed3/SA2/121031408	5.75001e+06	boundary	administrative	Sydney, Council of the City of Sydney, New South Wales, Australia	-0.51872	0.71877	-0.53337	0.56041	-0.51086	-0.50002
	36.3512	3.98599	0.500956	38.2022	-1.85094	3.42598	33.3291	8.19294	-3.39241	-1.39148	6.22146	-0.818719	-0.860599	-1.85094	6.23252	2.34588	2.96186	1.76514	2.62855	3.84259	2.04793	1.99931	-0.296981	53	14.207	2.766	-1.922	-0.529	1.619	-0.4	-0.43	177	121041413	Cremorne - Cammeray	3.238	http://linked.data.gov.au/dataset/asgsed3/SA2/121041413	5.75001e+06	boundary	administrative	Sydney, Council of the City of Sydney, New South Wales, Australia	0.58	0.33157	-0.70297	-0.11371	-0.4497	-0.70547
	40.038	3.87657	0.357628	43.579	-3.54096	12.5384	35.0099	6.4322	-2.06807	-1.88554	7.31493	0.598467	0.173551	-3.54096	6.3652	2.1584	2.85548	1.69469	2.4819	3.61176	1.89956	1.27533	-0.5563	54	16.22	2.253	-1.22	-0.76	2.025	0.315	0.136	178	121041414	Crows Nest - Waverton	2.9668	http://linked.data.gov.au/dataset/asgsed3/SA2/121041414	5.75001e+06	boundary	administrative	Sydney, Council of the City of Sydney, New South Wales, Australia	0.43701	-0.38937	-0.06337	0.69376	-0.33824	-0.22434
	49.057	4.0238	0.449472	41.8546	7.20246	51.8755	34.7641	6.35112	-3.55839	-1.32548	4.66318	-0.656855	-0.249422	7.20246	6.28358	2.30518	2.88311	1.50955	2.5166	3.60921	1.95426	1.52286	1.14624	55	15.081	2.203	-2.357	-0.527	1.292	-0.336	-0.164	179	121041416	Neutral Bay - Kirribilli	2.2116	http://linked.data.gov.au/dataset/asgsed3/SA2/121041416	5.75001e+06	boundary	administrative	Sydney, Council of the City of Sydney, New South Wales, Australia	1.1416	0.05687	-0.35488	-0.20267	-0.65794	-0.34037
	41.5247	3.93886	0.385953	44.5984	-3.07373	9.44783	35.2009	5.96361	-2.93301	-1.55894	5.54869	0.0941875	0.1222	-3.07373	4.6909	2.17295	2.81341	1.51014	2.45374	3.54217	1.87299	1.28145	-0.655255	56	16.2	2.12	-1.942	-0.635	1.566	0.05	0.095	180	121041417	North Sydney - Lavender Bay	1.9142	http://linked.data.gov.au/dataset/asgsed3/SA2/121041417	5.75001e+06	boundary	administrative	Sydney, Council of the City of Sydney, New South Wales, Australia	0.60259	-0.68109	0.44556	0.78315	-0.75562	1.85423
	34.7186	6.29041	0.393121	35.4832	-0.764555	0.584545	31.4398	11.7771	2.02256	-0.902787	12.7638	0.483329	0.895245	-0.764555	5.97858	2.75195	3.08862	2.45973	2.74426	4.37617	2.66191	2.82944	-0.127882	57	11.425	3.813	0.822	-0.329	2.917	0.182	0.316	183	122011418	Balgowlah - Clontarf - Seaforth	7.6104	http://linked.data.gov.au/dataset/asgsed3/SA2/122011418	5.75001e+06	boundary	administrative	Sydney, Council of the City of Sydney, New South Wales, Australia	-0.45023	0.75474	-0.47384	0.63433	-0.58028	-0.47422
	31.526	6.44722	0.41608	34.5765	-3.05051	9.30562	31.227	10.8884	-3.47845	-3.66771	11.1044	-0.919934	2.41357	-3.05051	6.29738	3.07392	2.78391	1.80172	2.75768	4.29876	2.81453	3.09972	-0.48441	58	10.159	3.911	-1.931	-1.33	2.583	-0.327	0.779	184	122011419	Manly - Fairlight	6.7351	http://linked.data.gov.au/dataset/asgsed3/SA2/122011419	5.75001e+06	boundary	administrative	Sydney, Council of the City of Sydney, New South Wales, Australia	-0.58448	-0.16385	-0.30769	0.74695	-0.41183	-0.27268
	15.247	7.24369	0.541251	21.3507	-6.10372	37.2554	27.2271	19.6542	16.7329	2.93442	25.3358	2.79029	-0.0633369	-6.10372	5.49315	3.16697	4.0503	5.0103	3.26202	5.26399	2.84688	2.41171	-1.11115	59	8.597	4.853	3.34	0.9	4.813	0.98	-0.026	192	122031427	Forestville - Killarney Heights	8.9311	http://linked.data.gov.au/dataset/asgsed3/SA2/122031427	5.75001e+06	boundary	administrative	Sydney, Council of the City of Sydney, New South Wales, Australia	-1.01289	0.59956	-0.3359	0.39972	-1.85111	-0.35258
	32.9321	7.72432	0.380542	39.0319	-6.09972	37.2066	31.0426	12.3973	4.40861	-0.947642	15.1708	1.31614	2.84965	-6.09972	5.90634	3.0531	3.0971	2.83013	2.96633	4.59925	2.99134	3.09045	-1.03274	60	10.168	4.003	1.558	-0.319	3.299	0.44	0.922	193	122031429	Freshwater - Brookvale	7.1838	http://linked.data.gov.au/dataset/asgsed3/SA2/122031429	5.75001e+06	boundary	administrative	Sydney, Council of the City of Sydney, New South Wales, Australia	-0.81137	0.23439	0.00428	1.14761	-0.17579	-0.05613
	12.4856	7.77067	0.491502	22.2976	-9.81207	96.2767	28.3761	17.3648	12.5801	2.43429	20.8935	1.6255	0.937102	-9.81207	5.76399	3.28294	3.86254	4.36993	3.19006	5.22418	3.03707	2.97225	-1.70231	61	8.644	4.496	2.879	0.763	3.999	0.535	0.315	194	122031430	Manly Vale - Allambie Heights	9.3541	http://linked.data.gov.au/dataset/asgsed3/SA2/122031430	5.75001e+06	boundary	administrative	Sydney, Council of the City of Sydney, New South Wales, Australia	-1.1973	0.33156	-0.34062	0.64341	-1.11647	-0.27513
	24.3301	8.14374	0.571778	27.8308	-3.50072	12.255	26.2171	21.1841	18.3049	2.34219	27.8065	2.9947	0.0357611	-3.50072	4.50174	3.3293	4.23769	5.31725	3.76305	5.60156	2.99855	2.44442	-0.777637	62	7.875	4.999	3.443	0.622	4.964	0.999	0.015	196	122031692	Belrose	13.4385	http://linked.data.gov.au/dataset/asgsed3/SA2/122031692	5.75001e+06	boundary	administrative	Sydney, Council of the City of Sydney, New South Wales, Australia	-1.23357	1.12641	0.29942	0.40793	-1.64165	-0.03432
	56.7152	8.28811	0.57325	47.7503	8.96496	80.3705	25.9199	21.473	18.4392	3.19052	27.46	2.50095	-0.460036	8.96496	4.54578	3.49306	4.3451	5.35579	3.72805	5.72298	3.11163	2.80992	1.97215	63	7.42	4.942	3.443	0.856	4.798	0.804	-0.164	200	122031696	Frenchs Forest - Oxford Falls	16.6936	http://linked.data.gov.au/dataset/asgsed3/SA2/122031696	5.75001e+06	boundary	administrative	Sydney, Council of the City of Sydney, New South Wales, Australia	-1.5569	0.82532	0.27137	1.50467	-0.82564	0.16484
Min	12.4856	2.47192	0.101747	21.3507	SSE	2222.92	25.9199	0.330445	-5.95047	-4.92907	1.36152	-0.976245	-0.860599	-10.1618	0.769916	1.63496	1.25116	1.18329	1.07378	1.20029	1.38956	1.03312	-1.70231	0	7.42	0.256	-4.019	-1.866	0.882	-0.46	-0.43	47	0	0	0.4642	0	5.75001e+06	0	0	0	-2.10657	-5.5801	-4.13918	-4.49639	-1.85111	-1.519
Max	67.2756	8.28811	0.57325	52.0934	MSE	38.9985	40.7954	21.473	18.4392	3.19052	27.8065	3.72531	6.02801	16.5894	6.94292	3.49306	4.3451	5.35579	3.76305	5.72298	3.11163	3.09972	2.66242	63	24.834	4.999	3.443	2.53	4.964	1.701	2.661	200	0	0	16.6936	0	5.75001e+06	0	0	0	1.82225	1.67844	3.88734	1.57593	2.83585	5.93217
Mean	38.2831	4.28226	0.354036	38.3145	Standard Error of regression or RMSE	6.24488	36.6288	6.28245	-0.142867	-0.557194	7.96718	1.07036	1.39155	-0.031361	5.79151	2.21561	2.39157	2.03512	2.08075	2.91374	1.88904	1.56476	0.0194195	31.5	17.5218	2.23373	-1.17219	-0.07125	2.32148	0.524453	0.818687	105.688	#DIV/0!	#DIV/0!	3.75054	#DIV/0!	5.75001e+06	#DIV/0!	#DIV/0!	#DIV/0!	-3.125e-07	1.5625e-07	7.11237e-17	-7.8125e-07	3.125e-07	6.25e-07
Stdev	9.87944	1.50115	0.140163	6.21837			4.16904	5.49292	6.08027	2.37729	7.13491	1.26859	1.66223	5.93998	1.10018	0.47216	0.924665	1.22978	0.762206	1.34773	0.455287	0.58279	1.02918	18.619	4.84073	1.24536	2.0832	1.2509	1.12104	0.610553	0.815841	50.9522	#DIV/0!	#DIV/0!	3.18244	#DIV/0!	0	#DIV/0!	#DIV/0!	#DIV/0!	1	1	1	1	1	1
